# Supplementary material for: Dietary Supplementation of Ferrous Glycine Chelate Improves Growth Performance of Piglets by Enhancing Serum Immune Antioxidant Properties, Modulating Microbial Structure and Its Metabolic Function in the Early Stage
Source: Front Vet Sci. 2022 Apr 25;9:876965. doi: 10.3389/fvets.2022.876965 (PMC9083199; doi:10.3389/fvets.2022.876965)
Supplement: Supplementary file 2 [file Table_2.xlsx]

## Sheet: Sheet1
Table S2. KEGG metabolic function of 14-d piglet fecal microbiota on pathway level 3 as affected by dietary FGC supplementation
Level 2	Level 3	Mean-Ctrl	Mean-FGC	SEM	P-value
Amino Acid Metabolism	Alanine, aspartate and glutamate metabolism	311169	332569	39930	0.606579
Amino Acid Metabolism	Glycine, serine and threonine metabolism	231106	260749	31065	0.367906
Amino Acid Metabolism	Cysteine and methionine metabolism	279809	296606	26793	0.54818
Amino Acid Metabolism	Valine, leucine and isoleucine degradation	48448	49081	4394	0.889154
Amino Acid Metabolism	Valine, leucine and isoleucine biosynthesis	228779	253912	37590	0.522571
Amino Acid Metabolism	Lysine biosynthesis	279936	309537	44699	0.526434
Amino Acid Metabolism	Lysine degradation	30921	33637	3287	0.4326
Amino Acid Metabolism	Arginine and proline metabolism	369950	418248	50368	0.365689
Amino Acid Metabolism	Histidine metabolism	165124	184412	22761	0.421409
Amino Acid Metabolism	Tyrosine metabolism	104190	100088	10247	0.699441
Amino Acid Metabolism	Phenylalanine metabolism	40879	42242	4901	0.787984
Amino Acid Metabolism	Tryptophan metabolism	39258	42701	5477	0.547136
Amino Acid Metabolism	Phenylalanine, tyrosine and tryptophan biosynthesis	225813	253501	41079	0.519291
Biosynthesis Of Other Secondary Metabolites	Penicillin and cephalosporin biosynthesis	6635	9630	2996	0.346748
Biosynthesis Of Other Secondary Metabolites	Novobiocin biosynthesis	34639	39397	4834	0.353789
Biosynthesis Of Other Secondary Metabolites	Streptomycin biosynthesis	91202	111125	19567	0.338388
Biosynthesis Of Other Secondary Metabolites	Phenylpropanoid biosynthesis	42654	44220	8764	0.862672
Biosynthesis Of Other Secondary Metabolites	Flavonoid biosynthesis	367	363	89.7	0.967239
Biosynthesis Of Other Secondary Metabolites	Flavone and flavonol biosynthesis	1733	255	775	0.09307
Biosynthesis Of Other Secondary Metabolites	Stilbenoid, diarylheptanoid and gingerol biosynthesis	254	102	51.2	0.018339
Biosynthesis Of Other Secondary Metabolites	Isoquinoline alkaloid biosynthesis	11511	14409	1670	0.120889
Biosynthesis Of Other Secondary Metabolites	Tropane, piperidine and pyridine alkaloid biosynthesis	26230	30331	3735	0.30415
Carbohydrate Metabolism	Glycolysis / Gluconeogenesis	340627	371308	46923	0.531537
Carbohydrate Metabolism	Citrate cycle (TCA cycle)	122638	138860	20533	0.452284
Carbohydrate Metabolism	Pentose phosphate pathway	277913	281132	36438	0.931788
Carbohydrate Metabolism	Pentose and glucuronate interconversions	145566	166516	23121	0.391364
Carbohydrate Metabolism	Fructose and mannose metabolism	289406	331097	55114	0.471066
Carbohydrate Metabolism	Galactose metabolism	237878	263154	47992	0.612714
Carbohydrate Metabolism	Ascorbate and aldarate metabolism	20697	20307	6217	0.951518
Carbohydrate Metabolism	Starch and sucrose metabolism	322721	350142	59501	0.657165
Carbohydrate Metabolism	Amino sugar and nucleotide sugar metabolism	422569	457245	67452	0.621092
Carbohydrate Metabolism	Inositol phosphate metabolism	24479	24259	3890	0.956126
Carbohydrate Metabolism	Pyruvate metabolism	332680	344519	42034	0.78536
Carbohydrate Metabolism	Glyoxylate and dicarboxylate metabolism	141433	159542	22806	0.45008
Carbohydrate Metabolism	Propanoate metabolism	141017	181550	8742	0.001673
Carbohydrate Metabolism	Butanoate metabolism	169216	204238	7132	0.001178
Carbohydrate Metabolism	C5-Branched dibasic acid metabolism	95254	111634	19144	0.417095
Energy Metabolism	Oxidative phosphorylation	340326	394888	60211	0.391318
Energy Metabolism	Photosynthesis	152456	165088	29874	0.683552
Energy Metabolism	Methane metabolism	411506	461920	71074	0.498277
Energy Metabolism	Carbon fixation in photosynthetic organisms	180349	188498	23848	0.741381
Energy Metabolism	Carbon fixation pathways in prokaryotes	270400	299188	36109	0.448323
Energy Metabolism	Nitrogen metabolism	198078	211410	25933	0.621072
Energy Metabolism	Sulfur metabolism	77275	77479	10841	0.985448
Glycan Biosynthesis and Metabolism	N-Glycan biosynthesis	3930	7258	2259	0.178858
Glycan Biosynthesis and Metabolism	Other glycan degradation	56724	77743	17469	0.263281
Glycan Biosynthesis and Metabolism	Glycosaminoglycan degradation	4277	8135	2552	0.168984
Glycan Biosynthesis and Metabolism	Lipopolysaccharide biosynthesis	7631	18077	4929	0.066891
Glycan Biosynthesis and Metabolism	Peptidoglycan biosynthesis	267618	283922	36082	0.663379
Glycan Biosynthesis and Metabolism	Glycosphingolipid biosynthesis - ganglio series	2115	6476	1974	0.058104
Lipid Metabolism	Fatty acid biosynthesis	152435	153177	16386	0.964954
Lipid Metabolism	Synthesis and degradation of ketone bodies	15641	12119	1802	0.086367
Lipid Metabolism	Primary bile acid biosynthesis	10047	10791	3056	0.813938
Lipid Metabolism	Secondary bile acid biosynthesis	10046	10790	3056	0.813903
Lipid Metabolism	Steroid hormone biosynthesis	231	117	50.2	0.052222
Lipid Metabolism	Glycerolipid metabolism	136292	130058	17413	0.729578
Lipid Metabolism	Glycerophospholipid metabolism	179108	187494	25500	0.750696
Lipid Metabolism	Ether lipid metabolism	449	421	113	0.810032
Lipid Metabolism	Arachidonic acid metabolism	3456	3700	1516	0.876211
Lipid Metabolism	Linoleic acid metabolism	19651	22136	2303	0.312149
Lipid Metabolism	alpha-Linolenic acid metabolism	371	328	168	0.806677
Lipid Metabolism	Sphingolipid metabolism	50909	62170	10710	0.323754
Lipid Metabolism	Biosynthesis of unsaturated fatty acids	31751	36905	4533	0.288462
Metabolism Of Cofactors and Vitamins	Ubiquinone and other terpenoid-quinone biosynthesis	26640	26694	6393	0.993467
Metabolism Of Cofactors and Vitamins	One carbon pool by folate	174960	184300	19145	0.638766
Metabolism Of Cofactors and Vitamins	Thiamine metabolism	166494	166920	22071	0.985059
Metabolism Of Cofactors and Vitamins	Riboflavin metabolism	71044	78693	9194	0.429585
Metabolism Of Cofactors and Vitamins	Vitamin B6 metabolism	42605	49083	6338	0.336647
Metabolism Of Cofactors and Vitamins	Nicotinate and nicotinamide metabolism	122860	132103	18388	0.628754
Metabolism Of Cofactors and Vitamins	Pantothenate and CoA biosynthesis	194780	212328	28574	0.556175
Metabolism Of Cofactors and Vitamins	Biotin metabolism	40372	52366	11354	0.321647
Metabolism Of Cofactors and Vitamins	Lipoic acid metabolism	3820	3648	802	0.836025
Metabolism Of Cofactors and Vitamins	Folate biosynthesis	110802	117590	18546	0.723843
Metabolism Of Cofactors and Vitamins	Retinol metabolism	6544	1749	1155	0.0032
Metabolism Of Cofactors and Vitamins	Porphyrin and chlorophyll metabolism	328995	339304	41059	0.808086
Metabolism Of Other Amino Acids	beta-Alanine metabolism	52328	60074	10896	0.497343
Metabolism Of Other Amino Acids	Taurine and hypotaurine metabolism	33410	33424	4441	0.997562
Metabolism Of Other Amino Acids	Phosphonate and phosphinate metabolism	13985	14476	1653	0.774215
Metabolism Of Other Amino Acids	Selenocompound metabolism	114657	114399	16167	0.987659
Metabolism Of Other Amino Acids	Cyanoamino acid metabolism	81909	86681	13740	0.737332
Metabolism Of Other Amino Acids	D-Glutamine and D-glutamate metabolism	48136	49781	4717	0.736155
Metabolism Of Other Amino Acids	D-Arginine and D-ornithine metabolism	78.8	58.6	25.5	0.450799
Metabolism Of Other Amino Acids	D-Alanine metabolism	37887	36937	3603	0.798642
Metabolism Of Other Amino Acids	Glutathione metabolism	54256	50509	5295	0.499307
Metabolism Of Terpenoids and Polyketides	Tetracycline biosynthesis	58213	59867	8043	0.842211
Metabolism Of Terpenoids and Polyketides	Geraniol degradation	3125	3255	947	0.894331
Metabolism Of Terpenoids and Polyketides	Polyketide sugar unit biosynthesis	63569	81080	15973	0.304839
Metabolism Of Terpenoids and Polyketides	Terpenoid backbone biosynthesis	183925	186762	19154	0.88591
Metabolism Of Terpenoids and Polyketides	Limonene and pinene degradation	18541	20582	2086	0.356545
Metabolism Of Terpenoids and Polyketides	Carotenoid biosynthesis	514	297	111	0.085763
Metabolism Of Terpenoids and Polyketides	Zeatin biosynthesis	14590	14764	1640	0.918024
Metabolism Of Terpenoids and Polyketides	Biosynthesis of ansamycins	29198	28161	3554	0.777937
Metabolism Of Terpenoids and Polyketides	Biosynthesis of siderophore group nonribosomal peptides	2289	835	295	0.001155
Metabolism Of Terpenoids and Polyketides	Biosynthesis of vancomycin group antibiotics	17567	21635	4044	0.343919
