# Supplementary material for: Dietary Supplementation of Ferrous Glycine Chelate Improves Growth Performance of Piglets by Enhancing Serum Immune Antioxidant Properties, Modulating Microbial Structure and Its Metabolic Function in the Early Stage
Source: Front Vet Sci. 2022 Apr 25;9:876965. doi: 10.3389/fvets.2022.876965 (PMC9083199; doi:10.3389/fvets.2022.876965)
Supplement: Supplementary file 3 [file Table_3.xlsx]

## Sheet: Sheet1
Table S3. KEGG metabolic function of 28-d piglet fecal microbiota on pathway level 3 as affected by dietary FGC supplementation
Level2	Level 3	Mean-Ctrl	Mean-FGC	SEM	P-value
Amino Acid Metabolism	Tryptophan metabolism	40438	37574	4179	0.512429
Amino Acid Metabolism	Lysine degradation	32260	34926	5752	0.655302
Amino Acid Metabolism	Phenylalanine metabolism	40043	37009	7499	0.696345
Amino Acid Metabolism	Valine, leucine and isoleucine degradation	50675	54993	7016	0.555335
Amino Acid Metabolism	Tyrosine metabolism	108709	100914	6015	0.231164
Amino Acid Metabolism	Histidine metabolism	168167	144305	25400	0.374987
Amino Acid Metabolism	Phenylalanine, tyrosine and tryptophan biosynthesis	215338	175577	39972	0.348992
Amino Acid Metabolism	Valine, leucine and isoleucine biosynthesis	223408	185470	37013	0.335364
Amino Acid Metabolism	Lysine biosynthesis	275309	227475	34444	0.202346
Amino Acid Metabolism	Glycine, serine and threonine metabolism	232435	207029	33894	0.474977
Amino Acid Metabolism	Alanine, aspartate and glutamate metabolism	313924	271981	32739	0.236035
Amino Acid Metabolism	Cysteine and methionine metabolism	286371	264609	31710	0.511931
Amino Acid Metabolism	Arginine and proline metabolism	374326	330482	53781	0.438537
Biosynthesis Of Other Secondary Metabolites	Stilbenoid, diarylheptanoid and gingerol biosynthesis	357	236	91.1	0.219841
Biosynthesis Of Other Secondary Metabolites	Flavonoid biosynthesis	799	363	204	0.065065
Biosynthesis Of Other Secondary Metabolites	Flavone and flavonol biosynthesis	1993	2176	725	0.806522
Biosynthesis Of Other Secondary Metabolites	Penicillin and cephalosporin biosynthesis	7924	4707	1292	0.037565
Biosynthesis Of Other Secondary Metabolites	Isoquinoline alkaloid biosynthesis	11511	12785	3066	0.688729
Biosynthesis Of Other Secondary Metabolites	Phenylpropanoid biosynthesis	39021	27963	8132	0.210941
Biosynthesis Of Other Secondary Metabolites	Tropane, piperidine and pyridine alkaloid biosynthesis	27137	28715	6538	0.815377
Biosynthesis Of Other Secondary Metabolites	Novobiocin biosynthesis	33983	32392	7267	0.832175
Biosynthesis Of Other Secondary Metabolites	Streptomycin biosynthesis	90393	69502	12965	0.145762
Cancer: Overview	Pathways in cancer	14963	13295	848	0.08481
Cancer: Specific Types	Bladder cancer	62.2	183	177	0.514721
Cancer: Specific Types	Renal cell carcinoma	3936	3749	1524	0.905243
Cancer: Specific Types	Prostate cancer	11056	9556	2086	0.49276
Carbohydrate Metabolism	Ascorbate and aldarate metabolism	19880	11598	3605	0.050691
Carbohydrate Metabolism	Inositol phosphate metabolism	25375	20040	1677	0.012973
Carbohydrate Metabolism	C5-Branched dibasic acid metabolism	90860	71658	17609	0.307265
Carbohydrate Metabolism	Citrate cycle (TCA cycle)	132168	111947	9411	0.063924
Carbohydrate Metabolism	Pentose and glucuronate interconversions	153502	124671	23066	0.246646
Carbohydrate Metabolism	Glyoxylate and dicarboxylate metabolism	142948	121480	21829	0.354203
Carbohydrate Metabolism	Propanoate metabolism	165395	152323	13928	0.375435
Carbohydrate Metabolism	Galactose metabolism	243674	194680	25216	0.087943
Carbohydrate Metabolism	Butanoate metabolism	194015	193808	20882	0.992319
Carbohydrate Metabolism	Pentose phosphate pathway	292298	246269	25448	0.108104
Carbohydrate Metabolism	Fructose and mannose metabolism	310812	252073	33228	0.115076
Carbohydrate Metabolism	Starch and sucrose metabolism	323417	259065	38615	0.13417
Carbohydrate Metabolism	Glycolysis / Gluconeogenesis	376216	320075	24331	0.049894
Carbohydrate Metabolism	Pyruvate metabolism	339196	297317	31203	0.216398
Carbohydrate Metabolism	Amino sugar and nucleotide sugar metabolism	445388	375178	37637	0.0991
Cell Growth and Death	Meiosis - yeast	582	315	365	0.484224
Cell Growth and Death	Apoptosis	1394	1248	422	0.738525
Cell Growth and Death	Cell cycle - Caulobacter	164952	140213	13399	0.102052
Cell Motility	Flagellar assembly	84467	114748	27871	0.308927
Cell Motility	Bacterial chemotaxis	139300	162026	32940	0.509753
Digestive System	Protein digestion and absorption	488	190	163	0.10456
Digestive System	Mineral absorption	875	512	185	0.086117
Digestive System	Carbohydrate digestion and absorption	1359	1051	289	0.317885
Drug Resistance: Antimicrobial	beta-Lactam resistance	11293	5904	2337	0.050001
Endocrine and Metabolic Disease	Type II diabetes mellitus	16016	13916	1204	0.119241
Endocrine and Metabolic Disease	Type I diabetes mellitus	15688	13552	1123	0.093809
Endocrine System	Progesterone-mediated oocyte maturation	11027	9546	2081	0.497011
Endocrine System	Adipocytokine signaling pathway	11604	9322	1846	0.251432
Endocrine System	Insulin signaling pathway	20315	14584	3807	0.170702
Endocrine System	PPAR signaling pathway	27886	24343	1966	0.109209
Energy Metabolism	Sulfur metabolism	73252	61636	8429	0.205517
Energy Metabolism	Photosynthesis	149489	117106	18207	0.113186
Energy Metabolism	Carbon fixation in photosynthetic organisms	189432	159867	17591	0.131329
Energy Metabolism	Nitrogen metabolism	200478	174481	20522	0.240865
Energy Metabolism	Carbon fixation pathways in prokaryotes	278212	248206	28349	0.320752
Energy Metabolism	Oxidative phosphorylation	346253	285595	40910	0.176431
Energy Metabolism	Methane metabolism	415684	338143	49906	0.158856
Environmental Adaptation	Plant-pathogen interaction	50974	46784	4631	0.391971
Excretory System	Proximal tubule bicarbonate reclamation	6809	7551	694	0.316272
Folding, Sorting and Degradation	Proteasome	11065	9611	2081	0.504656
Folding, Sorting and Degradation	Protein processing in endoplasmic reticulum	15458	12559	1487	0.087016
Folding, Sorting and Degradation	Sulfur relay system	89069	80803	8322	0.349651
Folding, Sorting and Degradation	RNA degradation	137547	122656	13074	0.287648
Folding, Sorting and Degradation	Protein export	185473	156755	15143	0.09447
Global and Overview Maps	Fatty acid metabolism	69941	67721	6396	0.737473
Glycan Biosynthesis and Metabolism	Various types of N-glycan biosynthesis	31.8	59.4	15.1	0.104272
Glycan Biosynthesis and Metabolism	N-Glycan biosynthesis	3770	1597	1110	0.086031
Glycan Biosynthesis and Metabolism	Glycosphingolipid biosynthesis - ganglio series	2301	1037	559	0.053452
Glycan Biosynthesis and Metabolism	Glycosaminoglycan degradation	4904	3572	839	0.150749
Glycan Biosynthesis and Metabolism	Lipopolysaccharide biosynthesis	11962	11866	4031	0.981583
Glycan Biosynthesis and Metabolism	Other glycan degradation	54826	33540	10358	0.073923
Glycan Biosynthesis and Metabolism	Peptidoglycan biosynthesis	277451	243820	21848	0.162284
Immune Disease	Primary immunodeficiency	14812	10620	2317	0.107959
Immune System	RIG-I-like receptor signaling pathway	710	337	275	0.212724
Immune System	Antigen processing and presentation	11027	9546	2081	0.497011
Immune System	NOD-like receptor signaling pathway	11238	9634	2202	0.487116
Infectious Disease: Bacterial	Bacterial invasion of epithelial cells	264	267	256	0.988536
Infectious Disease: Bacterial	Staphylococcus aureus infection	16877	14975	6215	0.767362
Infectious Disease: Bacterial	Pertussis	1202	2679	2474	0.5671
Infectious Disease: Bacterial	Epithelial cell signaling in Helicobacter pylori infection	27087	20342	5786	0.277255
Infectious Disease: Bacterial	Tuberculosis	48892	44776	3744	0.30364
Infectious Disease: Parasitic	Chagas disease (American trypanosomiasis)	59.8	183	177	0.506753
Infectious Disease: Parasitic	African trypanosomiasis	314	301	223	0.955622
Infectious Disease: Parasitic	Amoebiasis	3514	1211	900	0.033788
Lipid Metabolism	Steroid hormone biosynthesis	376	225	97	0.157624
Lipid Metabolism	Ether lipid metabolism	734	317	152	0.025368
Lipid Metabolism	alpha-Linolenic acid metabolism	384	725	528	0.536553
Lipid Metabolism	Secondary bile acid biosynthesis	9370	5634	1693	0.058294
Lipid Metabolism	Primary bile acid biosynthesis	9381	5635	1700	0.058609
Lipid Metabolism	Arachidonic acid metabolism	3803	5859	1665	0.251887
Lipid Metabolism	Synthesis and degradation of ketone bodies	17402	20719	1598	0.071542
Lipid Metabolism	Linoleic acid metabolism	20408	18273	3041	0.502631
Lipid Metabolism	Sphingolipid metabolism	50132	35971	7691	0.102849
Lipid Metabolism	Biosynthesis of unsaturated fatty acids	33113	30900	4813	0.657798
Lipid Metabolism	Glycerolipid metabolism	142487	120886	9870	0.060064
Lipid Metabolism	Fatty acid biosynthesis	150761	137344	17354	0.461648
Lipid Metabolism	Glycerophospholipid metabolism	180860	154352	17272	0.16341
Membrane Transport	Phosphotransferase system (PTS)	201395	173927	12644	0.061591
Membrane Transport	Bacterial secretion system	166325	150286	14695	0.306844
Membrane Transport	ABC transporters	1163039	981166	141413	0.234375
Metabolism Of Cofactors and Vitamins	Retinol metabolism	7181	6763	1876	0.829191
Metabolism Of Cofactors and Vitamins	Lipoic acid metabolism	3944	3470	628	0.472014
Metabolism Of Cofactors and Vitamins	Biotin metabolism	38143	27322	7476	0.185848
Metabolism Of Cofactors and Vitamins	Ubiquinone and other terpenoid-quinone biosynthesis	29262	27779	4660	0.758378
Metabolism Of Cofactors and Vitamins	Vitamin B6 metabolism	43864	38591	7560	0.505242
Metabolism Of Cofactors and Vitamins	Riboflavin metabolism	74687	70389	4744	0.391437
Metabolism Of Cofactors and Vitamins	Folate biosynthesis	106527	89888	9973	0.133786
Metabolism Of Cofactors and Vitamins	Nicotinate and nicotinamide metabolism	126007	107515	11375	0.14268
Metabolism Of Cofactors and Vitamins	Thiamine metabolism	164950	143739	14328	0.177048
Metabolism Of Cofactors and Vitamins	One carbon pool by folate	181094	161684	17003	0.286657
Metabolism Of Cofactors and Vitamins	Pantothenate and CoA biosynthesis	192135	163430	25336	0.290032
Metabolism Of Cofactors and Vitamins	Porphyrin and chlorophyll metabolism	313776	268356	44902	0.341375
Metabolism Of Other Amino Acids	D-Arginine and D-ornithine metabolism	138	65.2	63.2	0.28497
Metabolism Of Other Amino Acids	Phosphonate and phosphinate metabolism	15043	15627	2551	0.824816
Metabolism Of Other Amino Acids	Taurine and hypotaurine metabolism	34358	29869	1976	0.052786
Metabolism Of Other Amino Acids	D-Alanine metabolism	40560	38041	1323	0.09342
Metabolism Of Other Amino Acids	D-Glutamine and D-glutamate metabolism	50101	46089	2405	0.133917
Metabolism Of Other Amino Acids	beta-Alanine metabolism	48414	39030	7723	0.258961
Metabolism Of Other Amino Acids	Glutathione metabolism	55705	54875	2198	0.715429
Metabolism Of Other Amino Acids	Cyanoamino acid metabolism	79857	64117	11614	0.212388
Metabolism Of Other Amino Acids	Selenocompound metabolism	115077	97237	9730	0.104063
Metabolism Of Terpenoids and Polyketides	Carotenoid biosynthesis	826	467	178	0.078891
Metabolism Of Terpenoids and Polyketides	Biosynthesis of siderophore group nonribosomal peptides	2191	2377	873	0.836633
Metabolism Of Terpenoids and Polyketides	Geraniol degradation	3153	3786	1936	0.752063
Metabolism Of Terpenoids and Polyketides	Zeatin biosynthesis	15088	13125	968	0.077203
Metabolism Of Terpenoids and Polyketides	Biosynthesis of vancomycin group antibiotics	17407	12877	2683	0.129811
Metabolism Of Terpenoids and Polyketides	Biosynthesis of ansamycins	32212	27153	4129	0.255234
Metabolism Of Terpenoids and Polyketides	Limonene and pinene degradation	20360	20358	3373	0.999404
Metabolism Of Terpenoids and Polyketides	Polyketide sugar unit biosynthesis	61024	44822	10868	0.17435
Metabolism Of Terpenoids and Polyketides	Tetracycline biosynthesis	56755	50841	7876	0.474179
Metabolism Of Terpenoids and Polyketides	Terpenoid backbone biosynthesis	192578	173614	11794	0.146512
Nervous System	Glutamatergic synapse	35802	31048	3470	0.207923
Neurodegenerative Disease	Prion diseases	663	567	198	0.640783
Neurodegenerative Disease	Amyotrophic lateral sclerosis (ALS)	1542	1113	368	0.27768
Nucleotide Metabolism	Pyrimidine metabolism	613165	540676	44503	0.141993
Nucleotide Metabolism	Purine metabolism	738980	634304	50844	0.073502
Replication and Repair	Non-homologous end-joining	942	775	165	0.342366
Replication and Repair	Nucleotide excision repair	132862	116570	9153	0.112968
Replication and Repair	Base excision repair	150952	129651	11958	0.112744
Replication and Repair	DNA replication	222339	197779	14492	0.128582
Replication and Repair	Mismatch repair	277823	247987	20242	0.178738
Replication and Repair	Homologous recombination	311125	274490	21660	0.129229
Signal Transduction	MAPK signaling pathway - yeast	11664	9742	2352	0.437688
Signal Transduction	Phosphatidylinositol signaling system	24916	20134	1765	0.026713
Signal Transduction	Two-component system	435225	429814	47134	0.911432
Transcription	Basal transcription factors	298	160	217	0.543452
Transcription	RNA polymerase	62915	55500	3703	0.080192
Translation	Ribosome biogenesis in eukaryotes	15461	13585	1071	0.117916
Translation	RNA transport	52237	41268	5642	0.087767
Translation	Aminoacyl-tRNA biosynthesis	418254	359630	30158	0.087812
Translation	Ribosome	811076	705861	57968	0.10706
Transport and Catabolism	Lysosome	12266	6600	2116	0.028048
Transport and Catabolism	Peroxisome	40171	37159	6058	0.632361
Xenobiotics Biodegradation and Metabolism	Fluorobenzoate degradation	234	341	183	0.573878
Xenobiotics Biodegradation and Metabolism	Chlorocyclohexane and chlorobenzene degradation	3687	1542	1048	0.074956
Xenobiotics Biodegradation and Metabolism	Metabolism of xenobiotics by cytochrome P450	7778	7681	1969	0.961834
Xenobiotics Biodegradation and Metabolism	Drug metabolism - cytochrome P450	7832	7792	1913	0.983665
Xenobiotics Biodegradation and Metabolism	Atrazine degradation	8024	6132	2257	0.426201
Xenobiotics Biodegradation and Metabolism	Caprolactam degradation	3344	3868	1596	0.751529
Xenobiotics Biodegradation and Metabolism	Styrene degradation	6190	6111	1997	0.969417
Xenobiotics Biodegradation and Metabolism	Xylene degradation	24052	19509	1913	0.044961
Xenobiotics Biodegradation and Metabolism	Dioxin degradation	26755	21912	2395	0.077811
Xenobiotics Biodegradation and Metabolism	Ethylbenzene degradation	11261	14152	2316	0.24716
Xenobiotics Biodegradation and Metabolism	Bisphenol degradation	22289	19547	3211	0.418073
Xenobiotics Biodegradation and Metabolism	Toluene degradation	23892	20391	2314	0.168806
Xenobiotics Biodegradation and Metabolism	Nitrotoluene degradation	28175	20533	6410	0.267335
Xenobiotics Biodegradation and Metabolism	Polycyclic aromatic hydrocarbon degradation	38225	31624	3112	0.066737
Xenobiotics Biodegradation and Metabolism	Aminobenzoate degradation	33291	32459	2520	0.749743
Xenobiotics Biodegradation and Metabolism	Naphthalene degradation	41497	39305	1780	0.25294
Xenobiotics Biodegradation and Metabolism	Chloroalkane and chloroalkene degradation	66742	54334	6440	0.090194
Xenobiotics Biodegradation and Metabolism	Benzoate degradation	78061	80753	4994	0.604652
Xenobiotics Biodegradation and Metabolism	Drug metabolism - other enzymes	103913	96327	8102	0.376551
