# Supplementary material for: Dietary Supplementation of Ferrous Glycine Chelate Improves Growth Performance of Piglets by Enhancing Serum Immune Antioxidant Properties, Modulating Microbial Structure and Its Metabolic Function in the Early Stage
Source: Front Vet Sci. 2022 Apr 25;9:876965. doi: 10.3389/fvets.2022.876965 (PMC9083199; doi:10.3389/fvets.2022.876965)
Supplement: Supplementary file 4 [file Data_Sheet_1.xlsx]

## Sheet: original weight
		D0 weight	D7 weight	D14 weight	D 28 weight	d0-d7ADG		d7-d14ADG		D0-D14		d14-d28ADG		1-28ADG				D0 weight	D7 weight	D14 weight	D 28 weight	d0-d7ADG		d7-d14ADG		D0-D14		d14-d28ADG		1-28ADG
1-1	13	4.82	6.3	8.4	13.6	211.429		300		255.714		371.429		313.571		6-1	77	4.91	6.4	8.4	14.2	212.857		285.714		249.286		414.286		331.786
	136	5.12	5.7	8	remove	82.8571		328.571		205.714						6	46	4.95	6.1	7.6	12.8	164.286		214.286		189.286		371.429		280.357
	58	5.19	6.4	8.8		172.857		342.857		257.857						6	154	5.27	6.6	8.7	13.8	190		300		245		364.286		304.643
	275	5.48	6.5	9.2	13.5	145.714		385.714		265.714		307.143		286.429		6	120	5.34	6.8	8.2	13.3	208.571		200		204.286		364.286		284.286
	89	5.5	7.1	8.4	15.4	228.571		185.714		207.143		500		353.571		6	217	5.56	7.5	10.6	16.4	277.143		442.857		360		414.286		387.143
	287	5.76	7	9.1	11.2	177.143		300		238.571		150		194.286		6	183	5.67	7.5	10.3	15.2	261.429		400		330.714		350		340.357
	278	5.76	7.2	9.1	14.6	205.714		271.429		238.571		392.857		315.714		6	83	5.88	8.3	9.7	15.5	345.714		200		272.857		414.286		343.571
	5	6.08	8.2	11.4	17.9	302.857	190.893	457.143	321.429	380	256.161	464.286	364.286	422.143	314.286	6	1	6.06	7.3	9.8	14.6	177.143	229.643	357.143	300	267.143	264.821	342.857	379.464	305	322.143
1-2	26	6.08	7.7	9.8	15	231.429		300		265.714		371.429		318.571		6-2	107	6.22	7.9	9.6	14.1	240		242.857		241.429		321.429		281.429
	263	6.34	7.4	9.2	13.5	151.429		257.143		204.286		307.143		255.714		6	20	6.26	7.5	9.3	14.2	177.143		257.143		217.143		350		283.571
	34	6.36	8.2	10.3	16.8	262.857		300		281.429		464.286		372.857		6	268	6.4	8.1	9.9	16.1	242.857		257.143		250		442.857		346.429
	84	6.52	7.2	9.2	13.4	97.1429		285.714		191.429		300		245.714		6	78	6.43	7.9	10	15.1	210		300		255		364.286		309.643
	155	6.52	8.5	9.8	14.1	282.857		185.714		234.286		307.143		270.714		6	12	6.56	8	9.2	15.4	205.714		171.429		188.571		442.857		315.714
	43	6.72	9.2	11	17.3	354.286		257.143		305.714		450		377.857		6	54	6.68	8.7	11.1	18.1	288.571		342.857		315.714		500		407.857
	162	6.73	8	9.8	14.7	181.429		257.143		219.286		350		284.643		6	211	6.75	9	11.4	17.1	321.429		342.857		332.143		407.143		369.643
	69	6.86	8.4	10.5	18.4	220	222.679	300	267.857	260	245.268	564.286	389.286	412.143	317.277	6	168	6.8	9	11.3	19.5	314.286	250	328.571	280.357	321.429	265.179	585.714	426.786	453.571	345.982
1-3	104	6.88	8.6	10.8	16.5	245.714		314.286		280		407.143		343.571		6-3	70	6.93	8.2	10.2	15.2	181.429		285.714		233.571		357.143		295.357
	141	7.02	7.9	9.7	14.6	125.714		257.143		191.429		350		270.714		6	37	7.05	8.2	10.1	15.7	164.286		271.429		217.857		400		308.929
	21-214	7.08	8.8	11.3	16.9	245.714		357.143		301.429		400		350.714		6	170	7.13	9	10.6	14.8	267.143		228.571		247.857		300		273.929
	157	7.24	8.4	10.5	16	165.714		300		232.857		392.857		312.857		6	197	7.18	8.7	10.8	17.4	217.143		300		258.571		471.429		365
	10	7.24	9.6	12.2	17.8	337.143		371.429		354.286		400		377.143		6	224	7.33	8.7	10.8	16.6	195.714		300		247.857		414.286		331.071
	62	7.49	8.49	9.3	13.2	142.857		115.714		129.286		278.571		203.929		6	21	7.41	9.3	11.1	18.5	270		257.143		263.571		528.571		396.071
	102	7.52	9.6	12.4	18.4	297.143		400		348.571		428.571		388.571		6	257	7.53	9.2	11.8	19.5	238.571		371.429		305		550		427.5
	182	7.69	9.5	12.8	19.6	258.571	227.321	471.429	323.393	365	275.357	485.714	392.857	425.357	334.107	6	189	7.54	9.6	12.2	20.1	294.286	228.571	371.429	298.214	332.857	263.393	564.286	448.214	448.571	355.804
1-4	90	7.71	9.5	11.5	16.4	255.714		285.714		270.714		350		310.357		6-4	226	7.76	10.4	14.5	22.4	377.143		585.714		481.429		564.286		522.857
	286	7.91	9.7	11.7	15.3	255.714		285.714		270.714		257.143		263.929		6	32	7.83	9.2	11.4	17.5	195.714		314.286		255		435.714		345.357
	51	7.92	9.4	10.9	18.4	211.429		214.286		212.857		535.714		374.286		6	55	8.03	9.7	11.2	18	238.571		214.286		226.429		485.714		356.071
	19	8.16	10	12.5	19.4	262.857		357.143		310		492.857		401.429		6	39	8.06	10.2	11.8	20.2	305.714		228.571		267.143		600		433.571
	161	8.18	10.2	12.9	17.4	288.571		385.714		337.143		321.429		329.286		6	118	8.27
	279	8.44	10.2	12.6	17	251.429		342.857		297.143		314.286		305.714		6	292	8.33	10.3	13.3	21.4	281.429		428.571		355		578.571		466.786
	117	8.46	10.1	12.2	15.2	234.286		300		267.143		214.286		240.714		6	128	8.63	10.1	13.4	19.6	210		471.429		340.714		442.857		391.786
	225	8.76	10.4	12.7	20.7	234.286	249.286	328.571	312.5	281.429	280.893	571.429	382.143	426.429	331.518	6	165	8.7	10.9	12.9	19.9	314.286	274.694	285.714	361.224	300	317.959	500	515.306	400	416.633
1-5	213	8.86	10.6	13.1	20.4	248.571		357.143		302.857		521.429		412.143		6-5	172	8.89	10.2	13.4	20.4	187.143		457.143		322.143		500		411.071
	48	8.96	10.7	12.9	15.8	248.571		314.286		281.429		207.143		244.286		6	135	8.99	11.2	13.8	23.5	315.714		371.429		343.571		692.857		518.214
	30	9.17	11.4	15.4	22.5	318.571		571.429		445		507.143		476.071		6	291	9.24	11	13.2	19.5	251.429		314.286		282.857		450		366.429
	64	9.33	11.3	13.1	20.8	281.429		257.143		269.286		550		409.643		6	119	9.24	11.6	14.4	23.4	337.143		400		368.571		642.857		505.714
	201	9.88	11.5	13.2	19.7	231.429		242.857		237.143		464.286		350.714		6	7	10.23	12.2	14.7	23	281.429		357.143		319.286		592.857		456.071
	206	10.43	11.8	14.3	19.8	195.714		357.143		276.429		392.857		334.643		6	156	10.14	11.4	13.9	22.8	180		357.143		268.571		635.714		452.143
	253	10.47	12.3	14.2	20	261.429		271.429		266.429		414.286		340.357		6	3	10.52	12.4	15.4	22.7	268.571		428.571		348.571		521.429		435
	195	10.68	12	14.5	17.1	188.571	246.786	357.143	341.071	272.857	293.929	185.714	405.357	229.286	349.643	6	244	10.55	12.3	15.2	20.5	250	258.929	414.286	387.5	332.143	323.214	378.571	551.786	355.357	437.5
	ADG-d0-d7	ADG-d7-d14	ADG d0-d14	ADG-d14-d28	ADG d0-d28
1-1	190.893	321.429	256.161	364.286	314.286
1-2	222.679	267.857	245.268	389.286	317.277
1-3	227.321	323.393	275.357	392.857	334.107
1-4	249.286	312.5	280.893	382.143	331.518
1-5	246.786	341.071	293.929	405.357	349.643
6-1	229.643	300	264.821	379.464	322.143
6-2	250	280.357	265.179	426.786	345.982
6-3	228.571	298.214	263.393	448.214	355.804
6-4	274.694	361.224	317.959	515.306	416.633
6-5	258.929	387.5	323.214	551.786	437.5

## Sheet: body weight-SAS
	ADG-d0-d7	ADG-d7-d14	ADG-d0-d14	ADG-d14-28	ADG-d0-28	ADFI d0-d7	ADFI d7-d14	ADFI d0-d14	ADFI d14-d28	ADFI d0-d28	FCR d0-d7	FCR -d7-d14	FCR -d0-d14	FCR -d14-28	FCR -d0-28	Diarhhea D7	Diarhhea D14	Diarhhea d0-d14	Diarhhea D28	Diarhhea D1-D28
1-1	190.893	321.429	256.161	364.286	314.286	339.779	507.143	423.461	645.357	534.409	1.77995	1.57778	1.65311	1.77157	1.70039	0	0.0535714	0.0267857	0.0833333	0.0551
1-2	222.679	267.857	245.268	389.286	317.277	336.565	529.286	432.925	682.5	557.713	1.51144	1.976	1.76511	1.75321	1.75781	0.0178571	0	0.00892857	0.0267857	0.0178571
1-3	227.321	323.393	275.357	392.857	334.107	349.779	541.786	445.783	693.929	569.856	1.5387	1.67532	1.61893	1.76636	1.70561	0.0357143	0	0.0178571	0.0446429	0.03125
1-4	249.286	312.5	280.893	382.143	331.518	369.779	609.643	489.711	717.321	603.516	1.48336	1.95086	1.74341	1.8771	1.82046	0.0714286	0.0178571	0.0446429	0	0.0223214
1-5	246.786	341.071	293.929	405.357	349.643	466.208	708.929	587.568	858.393	722.981	1.88912	2.07853	1.99902	2.11762	2.06777	0.0178571	0.0178571	0.0178571	0.00892857	0.0133929
6-1	229.643	300	264.821	379.464	322.143	307.637	548.214	427.925	668.929	548.427	1.33963	1.82738	1.6159	1.76282	1.70243	0	0.0357143	0.0178571	0.00892857	0.0133929
6-2	250	280.357	265.179	426.786	345.982	366.208	564.286	465.247	737.5	601.373	1.46483	2.01274	1.75447	1.72803	1.73816	0	0	0	0.0267857	0.0133929
6-3	228.571	298.214	263.393	448.214	355.804	364.422	537.5	450.961	711.071	581.016	1.59435	1.8024	1.71212	1.58645	1.63297	0.0178571	0	0.00892857	0.00892857	0.00892857
6-4	274.694	361.224	317.959	515.306	416.633	435.258	614.694	524.976	982.653	753.815	1.58452	1.70169	1.65108	1.90693	1.8093	0	0.0535714	0.0267857	0.00892857	0.0178571
6-5	258.929	387.5	323.214	551.786	437.5	455.137	716.429	585.783	935.714	760.748	1.75777	1.84885	1.81237	1.69579	1.73885	0	0.0178571	0.00892857	0	0.00446429
	SAS	Ctrl	FGC	SEM	P
	ADG-d0-d7	227.39	248.37	4.59	0.03
	ADFI d0-d7	372.42	385.73	11.89	0.47
	FCR d0-d7	1.64	1.55	0.07	0.38
	Diarhhea d0-d7	2.86	0.36	0.56	0.02
	ADG-d7-d14	313.25	325.46	11.22	0.48
	ADFI d7-d14	579.36	596.22	6.3	0.13
	FCR -d7-d14	1.85	1.84	0.07	0.88
	Diarhhea -d7-d14	1.79	2.14	0.62	0.71
	ADG-d0-d14	270.32	286.91	6.06	0.13
	ADFI d0-d14	475.89	490.98	5.48	0.12
	FCR -d0-d14	1.76	1.71	0.03	0.35
	Diarhhea d0-d14	2.32	1.25	0.43	0.08
	ADG-d14-28	386.79	464.31	18.59	0.04
	ADFI d14-d28	719.5	807.17	20.33	0.05
	FCR -d14-28	1.86	1.74	0.06	0.22
	Diarhhea -d14-28	3.27	1.07	1.07	0.22
	ADG-d0-28	329.37	375.61	10.86	0.04
	ADFI d0-d28	597.7	649.08	18.06	0.11
	FCR -d0-28	1.81	1.72	0.04	0.23
	Diarhhea D1-D28	2.8	1.16	0.5	0.09

## Sheet: Feed intake
	教槽料	supplementataion	D7-remain	D7 Feed intake	D0-D7ADFI	7-14supplementataion	D14 remain	D14 Feed intake	D7-D14ADFI	D0-D14 Total	D0-D14ADFI	14-28 supplementation					Eliminate pigs and reduce feed intake	D 28 remain	D28 Feed intake	D14-D28ADFI	Total	D1-D28ADFI
1-1	6.76765	30.16	17.9	19.0276	339.779	17.74	7.24	28.4	507.143	47.4276	423.461	5.6	36.4	38.76			7.89	25.9	54.21	645.357	89.7807	534.409
1-2	6.76765	35.68	23.6	18.8476	336.565	6.04	0	29.64	529.286	48.4876	432.925	5.6	6.22	33.78	36.84		0	6	76.44	682.5	124.928	557.713
1-3	6.76765	35.82	23	19.5876	349.779	7.34	0	30.34	541.786	49.9276	445.783	5.6	18.84	33.24	36.24		0	16.2	77.72	693.929	127.648	569.856
1-4	6.76765	35.74	21.8	20.7076	369.779	12.34	0	34.14	609.643	54.8476	489.711	5.6	31.74	33.52	34.78		0	25.3	80.34	717.321	135.188	603.516
1-5	6.76765	36.64	17.3	26.1076	466.208	30.94	8.54	39.7	708.929	65.8076	587.568	5.6	35.28	35.44	36.58		0	25.3	96.14	858.393	161.948	722.981
6-1	6.76765	34.56	24.1	17.2276	307.637	10.94	4.34	30.7	548.214	47.9276	427.925	5.6	30.74	35.14			0	0.9	74.92	668.929	122.848	548.427
6-2	6.76765	33.64	19.9	20.5076	366.208	12.94	1.24	31.6	564.286	52.1076	465.247	5.6	35.24	25.52	30.8		0	15.8	82.6	737.5	134.708	601.373
6-3	6.76765	33.34	19.7	20.4076	364.422	11.74	1.34	30.1	537.5	50.5076	450.961	5.6	2.04	23.12	29.24	31.9	0	13.6	79.64	711.071	130.148	581.016
6-4	6.76765	28.06	13.5	21.3276	435.258	34.66	18.04	30.12	614.694	51.4476	524.976	5.6	33.88	30.72	31.66		0	23.6	96.3	982.653	147.748	753.815
6-5	6.76765	31.92	13.2	25.4876	455.137	33.16	6.24	40.12	716.429	65.6076	585.783	5.6	53.66	42.2			0	2.9	104.8	935.714	170.408	760.748

## Sheet: Diarrhea rate
	D 1	D 2	D 3	D 4	D 5	D 6	D 7	account	diarrhea rate		D 8	D 9	D 10	D 11	D 12	D 13	D 14	account	diarrhea rate		D 15	D 16	D 17	D 18	D 19	D 20	D 21	D 22	D 23	D 24	D 25	D 26	D 27	D 28	account	diarrhea rate		account	diarrhea rate
1-1														278	278	89								278	278		275	5
																									25			278
																									5
评分	3	3	3	3	3	3	3	0	0		3	3	3	4	4	4	3	3	0.0535714					4	4	3	3.5	3.5	3	3	3	3.5			7	0.0833333		10	0.0684524
1-2					263																				263			263	155
评分	3	3	3	3	4	3	3	1	0.0178571		3	3	3	3	3	3	3	0	0					3	3.5	3	3	3.5	4	3	3	3			3	0.0267857		4	0.0178571
1-3			157			104																		182			182	62	21-214
																												104
评分	3	3	4	3	3	3.5	3	2	0.0357143		3	3	3	3	3	3	3	0	0					4	3	3	3.5	3.5	3.5	3	3	3			5	0.0446429		7	0.03125
1-4			286	286	286	286								117
评分	3	3.5	3.5	4	3.5	3.5	3	4	0.0714286		3	3	3	4	3	3	3	1	0.0178571					3	3	3	3	3	3	3	3	3			0	0		5	0.0223214
1-5				201													201											226
评分	3	3.5	3	4	3	3	3	1	0.0178571	0.0285714	3	3	3	3	3	3	3.5	1	0.0178571	0.0178571				3	3	3	3	3.5	3	3	3	3			1	0.00892857	0.0327381	3	0.0133929	0.0306548
6-1														183	183																	83
评分	3	3	3	3	3	3	3	0	0		3	3	3	3.5	3.5	3	3	2	0.0357143					3	3	3	3	3	3	3	3	3			1	0.00892857		3	0.0133929
6-2																														211	211	211
评分	3	3	3	3	3	3	3	0	0		3	3	3	3	3	3	3	0	0					3	3	3	3	3	3	4	3.5	3.5			3	0.0267857		3	0.0133929
6-3				170																										224
评分	3	3	3	4	3	3	3	1	0.0178571		3	3	3	3	3	3	3	0	0					3	3	3	3	3	3	4	3	3			1	0.00892857		2	0.00892857
6-4															226		165											226
																	226
评分	3	3	3	3	3	3	3	0	0		3	3	3	3	4	3.5	3.5	3	0.0535714					3	3	3	3	3.5	3	3	3	3			1	0.00892857		4	0.0178571
6-5																7
评分	3	3	3.5	3	3	3	3	0	0	0.00357143	3	3	3	3	3	3	3	1	0.0178571	0.0214286				3	3	3	3	3	3	3	3	3			0	0	0.0107143	1	0.00446429	0.0116071
