# Supplementary material for: Dietary Supplementation of Ferrous Glycine Chelate Improves Growth Performance of Piglets by Enhancing Serum Immune Antioxidant Properties, Modulating Microbial Structure and Its Metabolic Function in the Early Stage
Source: Front Vet Sci. 2022 Apr 25;9:876965. doi: 10.3389/fvets.2022.876965 (PMC9083199; doi:10.3389/fvets.2022.876965)
Supplement: Supplementary file 6 [file Data_Sheet_3.xlsx]

## Sheet: otu_taxon (2)
OTU ID	Ctr_14d_1	Ctr_14d_2	Ctr_14d_3	Ctr_14d_4	Ctr_14d_5	FGC_14d_1	FGC_14d_2	FGC_14d_3	FGC_14d_4	FGC_14d_5	Ctr_28d_1	Ctr_28d_2	Ctr_28d_3	Ctr_28d_4	Ctr_28d_5	FGC_28d_1	FGC_28d_2	FGC_28d_3	FGC_28d_4	FGC_28d_5	taxonomy
OTU1	542	360	158	221	18	77	62	594	78	384	22	1580	31	1308	519	200	125	1850	2169	198	d__Bacteria;k__norank_d__Bacteria;p__Firmicutes;c__Clostridia;o__Clostridia_UCG-014;f__norank_o__Clostridia_UCG-014;g__norank_f__norank_o__Clostridia_UCG-014;s__unclassified_g__norank_f__norank_o__Clostridia_UCG-014
OTU2	2	0	3	0	0	0	0	1	0	0	0	0	1	0	0	0	0	0	0	0	d__Bacteria;k__norank_d__Bacteria;p__Firmicutes;c__Clostridia;o__Oscillospirales;f__Butyricicoccaceae;g__UCG-008;s__uncultured_bacterium_g__UCG-008
OTU3	11	10	0	5	0	0	1	0	0	1	12	1	1	1	28	0	0	0	0	0	d__Bacteria;k__norank_d__Bacteria;p__Firmicutes;c__Clostridia;o__Lachnospirales;f__Lachnospiraceae;g__Lachnospiraceae_NK4A136_group;s__unclassified_g__Lachnospiraceae_NK4A136_group
OTU4	17	11	0	0	0	0	0	0	0	0	0	0	4	0	0	0	0	0	0	0	d__Bacteria;k__norank_d__Bacteria;p__Cyanobacteria;c__Vampirivibrionia;o__Gastranaerophilales;f__norank_o__Gastranaerophilales;g__norank_f__norank_o__Gastranaerophilales;s__uncultured_bacterium_g__norank_f__norank_o__Gastranaerophilales
OTU5	3	0	7	1	0	0	1	0	0	1	0	4	0	0	3	0	3	0	0	0	d__Bacteria;k__norank_d__Bacteria;p__Firmicutes;c__Clostridia;o__Oscillospirales;f__UCG-010;g__norank_f__UCG-010;s__unclassified_g__norank_f__UCG-010
OTU6	1	0	3	0	0	0	0	0	0	0	0	2	8	0	1	1	0	0	0	3	d__Bacteria;k__norank_d__Bacteria;p__Firmicutes;c__Clostridia;o__Christensenellales;f__Christensenellaceae;g__Christensenellaceae_R-7_group;s__uncultured_Clostridia_bacterium_g__Christensenellaceae_R-7_group
OTU7	44	13	6	23	35	0	0	1	0	0	11	3	0	23	13	41	3	0	0	11	d__Bacteria;k__norank_d__Bacteria;p__Cyanobacteria;c__Vampirivibrionia;o__Gastranaerophilales;f__norank_o__Gastranaerophilales;g__norank_f__norank_o__Gastranaerophilales;s__uncultured_bacterium_g__norank_f__norank_o__Gastranaerophilales
OTU8	106	63	358	399	11	18	10	125	13	103	43	324	154	128	134	226	80	74	99	341	d__Bacteria;k__norank_d__Bacteria;p__Firmicutes;c__Clostridia;o__Clostridia_UCG-014;f__norank_o__Clostridia_UCG-014;g__norank_f__norank_o__Clostridia_UCG-014;s__unclassified_g__norank_f__norank_o__Clostridia_UCG-014
OTU9	24	7	0	0	1	0	0	0	0	0	0	53	1	3	11	6	0	10	15	9	d__Bacteria;k__norank_d__Bacteria;p__Firmicutes;c__Clostridia;o__Christensenellales;f__Christensenellaceae;g__Christensenellaceae_R-7_group;s__unclassified_g__Christensenellaceae_R-7_group
OTU10	4	6	0	4	0	0	0	0	0	2	0	0	2	1	0	0	0	0	0	0	d__Bacteria;k__norank_d__Bacteria;p__Firmicutes;c__Clostridia;o__Lachnospirales;f__Lachnospiraceae;g__Butyrivibrio;s__unclassified_g__Butyrivibrio
OTU11	3	0	0	0	0	1	1	0	0	0	0	0	0	0	5	0	0	0	0	4	d__Bacteria;k__norank_d__Bacteria;p__Firmicutes;c__Clostridia;o__Oscillospirales;f__Eubacterium_coprostanoligenes_group;g__norank_f__Eubacterium_coprostanoligenes_group;s__uncultured_bacterium_g__norank_f__Eubacterium_coprostanoligenes_group
OTU12	3	0	21	0	1	0	0	0	0	0	0	3	7	0	0	0	0	0	0	0	d__Bacteria;k__norank_d__Bacteria;p__Firmicutes;c__Clostridia;o__Christensenellales;f__Christensenellaceae;g__Christensenellaceae_R-7_group;s__unclassified_g__Christensenellaceae_R-7_group
OTU13	2	0	1	1	0	0	0	1	0	0	0	0	0	3	8	0	0	0	0	1	d__Bacteria;k__norank_d__Bacteria;p__Firmicutes;c__Clostridia;o__Oscillospirales;f__Oscillospiraceae;g__Oscillibacter;s__uncultured_bacterium_g__Oscillibacter
OTU14	70	68	0	0	0	0	0	0	1	0	0	0	0	0	5	0	0	0	0	1	d__Bacteria;k__norank_d__Bacteria;p__Firmicutes;c__Bacilli;o__Erysipelotrichales;f__Erysipelatoclostridiaceae;g__Erysipelotrichaceae_UCG-002;s__Erysipelotrichaceae_bacterium_SG0102
OTU15	1	0	1	0	0	0	0	0	0	1	1	1	3	0	1	0	1	2	1	2	d__Bacteria;k__norank_d__Bacteria;p__Firmicutes;c__Clostridia;o__Oscillospirales;f__Oscillospiraceae;g__UCG-005;s__unclassified_g__UCG-005
OTU16	5	1	9	0	1	0	0	0	0	0	0	0	3	0	2	0	1	0	0	0	d__Bacteria;k__norank_d__Bacteria;p__Firmicutes;c__Clostridia;o__Clostridia_vadinBB60_group;f__norank_o__Clostridia_vadinBB60_group;g__norank_f__norank_o__Clostridia_vadinBB60_group;s__uncultured_bacterium_g__norank_f__norank_o__Clostridia_vadinBB60_group
OTU17	2	0	4	0	0	0	0	0	0	0	0	0	0	0	0	0	0	0	0	0	d__Bacteria;k__norank_d__Bacteria;p__Firmicutes;c__Clostridia;o__Oscillospirales;f__UCG-010;g__norank_f__UCG-010;s__uncultured_bacterium_g__norank_f__UCG-010
OTU18	1	0	0	0	0	0	0	0	0	1	0	1	0	0	2	0	2	0	0	0	d__Bacteria;k__norank_d__Bacteria;p__Firmicutes;c__Clostridia;o__Oscillospirales;f__Ruminococcaceae;g__unclassified_f__Ruminococcaceae;s__unclassified_f__Ruminococcaceae
OTU19	3	2	0	0	0	0	0	0	0	0	0	0	0	0	0	0	0	0	0	0	d__Bacteria;k__norank_d__Bacteria;p__Firmicutes;c__Clostridia;o__Oscillospirales;f__UCG-010;g__norank_f__UCG-010;s__unclassified_g__norank_f__UCG-010
OTU20	484	477	236	94	2	3	0	19	0	30	0	0	2	5	1	0	0	1	1	0	d__Bacteria;k__norank_d__Bacteria;p__Firmicutes;c__Clostridia;o__Clostridiales;f__Clostridiaceae;g__Clostridium_sensu_stricto_6;s__Clostridium_bornimense
OTU21	6	5	1	1	0	0	0	0	0	0	0	2	0	0	10	0	0	0	0	1	d__Bacteria;k__norank_d__Bacteria;p__Proteobacteria;c__Gammaproteobacteria;o__Aeromonadales;f__Succinivibrionaceae;g__Succinivibrio;s__uncultured_bacterium_g__Succinivibrio
OTU22	6	3	0	0	0	0	0	0	0	0	0	9	0	0	13	24	0	0	0	0	d__Bacteria;k__norank_d__Bacteria;p__Firmicutes;c__Clostridia;o__Oscillospirales;f__Ruminococcaceae;g__Ruminococcus;s__unclassified_g__Ruminococcus
OTU23	2	0	7	0	2	0	1	0	1	0	0	1	1	1	0	0	2	1	1	0	d__Bacteria;k__norank_d__Bacteria;p__Firmicutes;c__Clostridia;o__Oscillospirales;f__Ruminococcaceae;g__Candidatus_Soleaferrea;s__Ruminococcaceae_bacterium_GD6
OTU24	1	0	0	0	0	0	0	0	0	0	0	0	0	0	0	0	0	0	0	0	d__Bacteria;k__norank_d__Bacteria;p__Firmicutes;c__Clostridia;o__Oscillospirales;f__Oscillospiraceae;g__norank_f__Oscillospiraceae;s__unclassified_g__norank_f__Oscillospiraceae
OTU25	4	1	0	0	0	0	0	0	0	0	0	0	0	5	0	1	3	0	0	0	d__Bacteria;k__norank_d__Bacteria;p__Firmicutes;c__Clostridia;o__Lachnospirales;f__Lachnospiraceae;g__Butyrivibrio;s__uncultured_organism_g__Butyrivibrio
OTU26	2	3	2	0	0	0	0	2	0	0	0	1	0	0	0	0	0	0	0	0	d__Bacteria;k__norank_d__Bacteria;p__Firmicutes;c__Clostridia;o__Oscillospirales;f__Oscillospiraceae;g__Oscillibacter;s__unclassified_g__Oscillibacter
OTU27	31	40	12	0	0	1	3	2	2	2	20	1	0	14	0	2	51	0	0	1	d__Bacteria;k__norank_d__Bacteria;p__Firmicutes;c__Clostridia;o__Christensenellales;f__Christensenellaceae;g__Christensenellaceae_R-7_group;s__unclassified_g__Christensenellaceae_R-7_group
OTU28	3	1	1	0	3	0	0	0	0	0	1	0	13	0	1	0	14	0	2	0	d__Bacteria;k__norank_d__Bacteria;p__Firmicutes;c__Clostridia;o__Christensenellales;f__Christensenellaceae;g__Christensenellaceae_R-7_group;s__bacterium_YE57
OTU29	9	0	6	2	0	0	0	0	0	0	2	2	2	0	0	0	0	0	0	0	d__Bacteria;k__norank_d__Bacteria;p__Firmicutes;c__Clostridia;o__Oscillospirales;f__UCG-010;g__norank_f__UCG-010;s__uncultured_bacterium_g__norank_f__UCG-010
OTU30	1	0	36	1	4	0	0	0	0	0	0	30	0	4	5	4	8	0	2	4	d__Bacteria;k__norank_d__Bacteria;p__Firmicutes;c__Clostridia;o__Oscillospirales;f__UCG-010;g__norank_f__UCG-010;s__uncultured_bacterium_g__norank_f__UCG-010
OTU31	1	0	0	0	0	0	0	0	0	0	0	0	0	0	0	0	0	0	0	0	d__Bacteria;k__norank_d__Bacteria;p__Firmicutes;c__Clostridia;o__Oscillospirales;f__Butyricicoccaceae;g__UCG-009;s__uncultured_bacterium_g__UCG-009
OTU32	17	6	0	3	0	3	6	2	9	1	6	1	4	4	18	10	5	0	2	13	d__Bacteria;k__norank_d__Bacteria;p__Firmicutes;c__Clostridia;o__Oscillospirales;f__Eubacterium_coprostanoligenes_group;g__norank_f__Eubacterium_coprostanoligenes_group;s__unclassified_g__norank_f__Eubacterium_coprostanoligenes_group
OTU33	103	70	13	13	5	1	1	4	3	4	2	29	5	7	4	12	31	40	67	10	d__Bacteria;k__norank_d__Bacteria;p__Firmicutes;c__Clostridia;o__Lachnospirales;f__Lachnospiraceae;g__Eubacterium_xylanophilum_group;s__uncultured_bacterium_g__Eubacterium_xylanophilum_group
OTU34	2	0	0	0	0	0	0	0	0	0	0	0	0	0	0	0	0	0	0	0	d__Bacteria;k__norank_d__Bacteria;p__Firmicutes;c__Clostridia;o__Monoglobales;f__Monoglobaceae;g__Monoglobus;s__uncultured_bacterium_g__Monoglobus
OTU35	9	4	1	0	0	2	0	0	2	0	1	1	0	3	1	1	2	4	1	1	d__Bacteria;k__norank_d__Bacteria;p__Firmicutes;c__Clostridia;o__Oscillospirales;f__Oscillospiraceae;g__NK4A214_group;s__unclassified_g__NK4A214_group
OTU36	4	0	0	2	5	0	0	6	0	3	0	1	0	0	3	0	0	1	0	0	d__Bacteria;k__norank_d__Bacteria;p__Firmicutes;c__Clostridia;o__Oscillospirales;f__Ruminococcaceae;g__Ruminococcus;s__uncultured_Ruminococcus_sp._g__Ruminococcus
OTU37	3	1	1	0	0	0	0	0	0	0	0	0	1	0	0	0	4	0	0	0	d__Bacteria;k__norank_d__Bacteria;p__Firmicutes;c__Clostridia;o__Oscillospirales;f__Oscillospiraceae;g__norank_f__Oscillospiraceae;s__uncultured_rumen_bacterium_g__norank_f__Oscillospiraceae
OTU38	22	9	3	0	0	1	1	7	1	5	0	41	9	0	1	8	1	3	7	0	d__Bacteria;k__norank_d__Bacteria;p__Firmicutes;c__Clostridia;o__Oscillospirales;f__Eubacterium_coprostanoligenes_group;g__norank_f__Eubacterium_coprostanoligenes_group;s__unclassified_g__norank_f__Eubacterium_coprostanoligenes_group
OTU39	90	34	25	4	23	94	53	9	58	13	35	71	11	19	105	14	24	2	4	10	d__Bacteria;k__norank_d__Bacteria;p__Firmicutes;c__Clostridia;o__Oscillospirales;f__Oscillospiraceae;g__UCG-005;s__uncultured_organism_g__UCG-005
OTU40	98	64	13	2	26	12	8	58	11	37	17	53	3	56	64	18	146	112	101	23	d__Bacteria;k__norank_d__Bacteria;p__Firmicutes;c__Bacilli;o__Erysipelotrichales;f__Erysipelotrichaceae;g__norank_f__Erysipelotrichaceae;s__uncultured_bacterium_g__norank_f__Erysipelotrichaceae
OTU41	21	4	27	0	0	0	0	0	0	0	0	1	0	4	0	0	1	0	0	0	d__Bacteria;k__norank_d__Bacteria;p__Firmicutes;c__Bacilli;o__RF39;f__norank_o__RF39;g__norank_f__norank_o__RF39;s__gut_metagenome_g__norank_f__norank_o__RF39
OTU42	3	2	8	0	1	0	0	3	0	7	4	0	37	5	1	2	1	2	4	1	d__Bacteria;k__norank_d__Bacteria;p__Firmicutes;c__Clostridia;o__Lachnospirales;f__Lachnospiraceae;g__Lachnospiraceae_FCS020_group;s__uncultured_prokaryote_g__Lachnospiraceae_FCS020_group
OTU43	1	1	5	0	0	0	0	0	0	0	0	6	0	1	11	0	22	4	0	4	d__Bacteria;k__norank_d__Bacteria;p__Firmicutes;c__Clostridia;o__Peptococcales;f__Peptococcaceae;g__norank_f__Peptococcaceae;s__unclassified_g__norank_f__Peptococcaceae
OTU44	3	1	0	1	0	0	0	0	0	0	0	1	0	0	0	0	0	0	0	0	d__Bacteria;k__norank_d__Bacteria;p__Firmicutes;c__Clostridia;o__Monoglobales;f__Monoglobaceae;g__Monoglobus;s__uncultured_bacterium_g__Monoglobus
OTU45	7	3	0	0	0	0	0	3	0	1	0	1	1	0	1	0	0	1	0	0	d__Bacteria;k__norank_d__Bacteria;p__Firmicutes;c__Clostridia;o__Lachnospirales;f__Defluviitaleaceae;g__Defluviitaleaceae_UCG-011;s__uncultured_bacterium_g__Defluviitaleaceae_UCG-011
OTU46	127	254	29	212	964	249	171	25	602	46	30	207	35	559	383	659	85	58	63	85	d__Bacteria;k__norank_d__Bacteria;p__Firmicutes;c__Clostridia;o__Lachnospirales;f__Lachnospiraceae;g__Eubacterium_hallii_group;s__Eubacterium_hallii_g__Eubacterium_hallii_group
OTU47	5686	6132	908	15223	6727	11611	21445	168	22462	101	19392	129	140	13531	720	11364	668	881	1465	365	d__Bacteria;k__norank_d__Bacteria;p__Firmicutes;c__Bacilli;o__Lactobacillales;f__Lactobacillaceae;g__Lactobacillus;s__Lactobacillus_amylovorus
OTU48	60	102	6	52	4	41	50	0	55	2	62	84	19	35	73	8	30	63	97	44	d__Bacteria;k__norank_d__Bacteria;p__Firmicutes;c__Clostridia;o__Lachnospirales;f__Lachnospiraceae;g__Coprococcus;s__metagenome_g__Coprococcus
OTU49	231	83	0	2	5	0	0	0	0	0	346	456	12	126	64	51	0	45	46	57	d__Bacteria;k__norank_d__Bacteria;p__Firmicutes;c__Bacilli;o__Erysipelotrichales;f__Erysipelotrichaceae;g__Erysipelotrichaceae_UCG-006;s__uncultured_bacterium_g__Erysipelotrichaceae_UCG-006
OTU50	1	4	0	0	0	0	0	0	0	0	1	2	0	1	0	0	1	0	0	1	d__Bacteria;k__norank_d__Bacteria;p__Firmicutes;c__Clostridia;o__Oscillospirales;f__Ruminococcaceae;g__norank_f__Ruminococcaceae;s__uncultured_bacterium_g__norank_f__Ruminococcaceae
OTU51	37	153	11	22	37	6	1	112	1	112	0	99	2	6	68	2	3	9	12	42	d__Bacteria;k__norank_d__Bacteria;p__Firmicutes;c__Clostridia;o__Lachnospirales;f__Lachnospiraceae;g__Blautia;s__unclassified_g__Blautia
OTU52	10	9	1	0	4	1	0	0	4	0	0	2	2	2	1	1	2	2	5	7	d__Bacteria;k__norank_d__Bacteria;p__Firmicutes;c__Clostridia;o__Lachnospirales;f__Lachnospiraceae;g__Acetitomaculum;s__uncultured_bacterium_g__Acetitomaculum
OTU53	160	339	0	1	5	0	0	3	0	1	0	5	0	6	9	1	2	4	1	1	d__Bacteria;k__norank_d__Bacteria;p__Firmicutes;c__Bacilli;o__Lactobacillales;f__unclassified_o__Lactobacillales;g__unclassified_o__Lactobacillales;s__unclassified_o__Lactobacillales
OTU54	7	6	1	0	3	2	0	0	2	0	1	1	3	3	81	0	0	8	9	0	d__Bacteria;k__norank_d__Bacteria;p__Firmicutes;c__Bacilli;o__Lactobacillales;f__Streptococcaceae;g__Streptococcus;s__Streptococcus_ratti
OTU55	0	2	0	0	0	0	0	0	0	0	0	0	0	0	0	0	0	0	0	0	d__Bacteria;k__norank_d__Bacteria;p__Firmicutes;c__unclassified_p__Firmicutes;o__unclassified_p__Firmicutes;f__unclassified_p__Firmicutes;g__unclassified_p__Firmicutes;s__unclassified_p__Firmicutes
OTU56	12	3	5	2	1	0	1	6	5	1	3	1	2	0	2	0	1	1	2	2	d__Bacteria;k__norank_d__Bacteria;p__Cyanobacteria;c__Cyanobacteriia;o__Chloroplast;f__norank_o__Chloroplast;g__norank_f__norank_o__Chloroplast;s__Phaseolus_vulgaris_g__norank_f__norank
OTU57	3	7	0	3	0	9	3	2	8	3	1	13	23	6	7	2	6	1	1	0	d__Bacteria;k__norank_d__Bacteria;p__Firmicutes;c__Clostridia;o__Oscillospirales;f__Ruminococcaceae;g__Negativibacillus;s__uncultured_bacterium_g__Negativibacillus
OTU58	13	20	4	22	13	3	1	7	1	5	3	79	6	7	2	2	2	8	7	8	d__Bacteria;k__norank_d__Bacteria;p__Firmicutes;c__Clostridia;o__Oscillospirales;f__Ruminococcaceae;g__Subdoligranulum;s__uncultured_bacterium_g__Subdoligranulum
OTU59	45	77	2	27	14	0	0	0	0	0	2	18	0	10	106	20	0	6	7	31	d__Bacteria;k__norank_d__Bacteria;p__Actinobacteriota;c__Coriobacteriia;o__Coriobacteriales;f__Eggerthellaceae;g__Slackia;s__Slackia_isoflavoniconvertens
OTU60	5	3	1	3	2	0	0	0	0	0	16	0	1	1	0	1	2	0	0	0	d__Bacteria;k__norank_d__Bacteria;p__Bacteroidota;c__Bacteroidia;o__Bacteroidales;f__Muribaculaceae;g__norank_f__Muribaculaceae;s__uncultured_bacterium_g__norank_f__Muribaculaceae
OTU61	0	1	0	0	1	1	0	0	1	0	0	2	0	0	0	0	0	2	0	0	d__Bacteria;k__norank_d__Bacteria;p__Firmicutes;c__Clostridia;o__Oscillospirales;f__Ruminococcaceae;g__norank_f__Ruminococcaceae;s__unclassified_g__norank_f__Ruminococcaceae
OTU62	854	139	5	90	0	0	0	229	0	115	127	12	1	11	3	0	4	4	2	1	d__Bacteria;k__norank_d__Bacteria;p__Bacteroidota;c__Bacteroidia;o__Bacteroidales;f__Muribaculaceae;g__norank_f__Muribaculaceae;s__uncultured_bacterium_g__norank_f__Muribaculaceae
OTU63	0	1	11	0	0	0	0	0	0	0	0	1	26	0	0	0	16	1	2	3	d__Bacteria;k__norank_d__Bacteria;p__Spirochaetota;c__Spirochaetia;o__Spirochaetales;f__Spirochaetaceae;g__Treponema;s__Treponema_parvum
OTU64	1	1	0	0	0	0	0	0	0	0	0	0	0	0	0	0	0	0	0	1	d__Bacteria;k__norank_d__Bacteria;p__Firmicutes;c__Clostridia;o__unclassified_c__Clostridia;f__unclassified_c__Clostridia;g__unclassified_c__Clostridia;s__unclassified_c__Clostridia
OTU65	1	27	0	0	0	0	1	0	0	0	0	1	0	0	0	0	0	3	1	3	d__Bacteria;k__norank_d__Bacteria;p__Firmicutes;c__Bacilli;o__Lactobacillales;f__Leuconostocaceae;g__Weissella;s__Weissella_jogaejeotgali
OTU66	36	8	0	0	2	0	0	0	0	0	0	5	0	0	0	0	0	0	1	0	d__Bacteria;k__norank_d__Bacteria;p__Firmicutes;c__Bacilli;o__RF39;f__norank_o__RF39;g__norank_f__norank_o__RF39;s__unclassified_g__norank_f__norank_o__RF39
OTU67	18	16	0	5	0	12	26	2	28	1	5	1	0	5	17	1	1	0	0	0	d__Bacteria;k__norank_d__Bacteria;p__Firmicutes;c__Negativicutes;o__Veillonellales-Selenomonadales;f__Veillonellaceae;g__Megasphaera;s__Megasphaera_elsdenii_DSM_20460
OTU68	0	1	0	0	0	0	0	0	0	1	0	0	0	0	0	0	0	0	0	0	d__Bacteria;k__norank_d__Bacteria;p__Firmicutes;c__Bacilli;o__Erysipelotrichales;f__Erysipelotrichaceae;g__Holdemanella;s__unclassified_g__Holdemanella
OTU69	0	4	1	0	0	0	0	0	0	0	0	2	0	0	1	0	0	0	0	1	d__Bacteria;k__norank_d__Bacteria;p__Firmicutes;c__Clostridia;o__Monoglobales;f__Monoglobaceae;g__Monoglobus;s__uncultured_bacterium_g__Monoglobus
OTU70	1	1	9	0	0	0	0	0	0	0	0	1	1	0	0	0	0	0	1	1	d__Bacteria;k__norank_d__Bacteria;p__Bacteroidota;c__Bacteroidia;o__Bacteroidales;f__Rikenellaceae;g__Rikenellaceae_RC9_gut_group;s__uncultured_Bacteroidales_bacterium_g__Rikenellaceae_RC9_gut_group
OTU71	374	504	17	55	170	142	168	6	178	12	25	435	3	374	203	43	225	75	61	139	d__Bacteria;k__norank_d__Bacteria;p__Firmicutes;c__Clostridia;o__Lachnospirales;f__Lachnospiraceae;g__Coprococcus;s__uncultured_organism_g__Coprococcus
OTU72	46	17	14	0	0	0	0	0	0	0	0	0	0	0	0	0	0	0	0	0	d__Bacteria;k__norank_d__Bacteria;p__Firmicutes;c__Bacilli;o__RF39;f__norank_o__RF39;g__norank_f__norank_o__RF39;s__unclassified_g__norank_f__norank_o__RF39
OTU73	38	17	0	2	0	0	0	0	0	1	0	199	0	33	0	3	0	0	1	1	d__Bacteria;k__norank_d__Bacteria;p__Firmicutes;c__Bacilli;o__RF39;f__norank_o__RF39;g__norank_f__norank_o__RF39;s__Firmicutes_bacterium_CAG822
OTU74	27	29	4	0	0	0	0	0	0	0	0	0	2	1	3	0	0	0	0	1	d__Bacteria;k__norank_d__Bacteria;p__Firmicutes;c__Bacilli;o__Lactobacillales;f__Streptococcaceae;g__Streptococcus;s__unclassified_g__Streptococcus
OTU75	17	9	4	1	33	12	1	0	7	0	3	33	2	5	11	1	0	1	0	1	d__Bacteria;k__norank_d__Bacteria;p__Firmicutes;c__Clostridia;o__Oscillospirales;f__Oscillospiraceae;g__UCG-002;s__uncultured_rumen_bacterium_g__UCG-002
OTU76	21	19	3	1	0	14	4	6	6	10	14	12	4	16	8	24	10	11	5	11	d__Bacteria;k__norank_d__Bacteria;p__Firmicutes;c__Bacilli;o__RF39;f__norank_o__RF39;g__norank_f__norank_o__RF39;s__uncultured_organism_g__norank_f__norank_o__RF39
OTU77	18	9	2	1	0	13	5	0	13	0	0	0	0	0	1	1	0	0	0	0	d__Bacteria;k__norank_d__Bacteria;p__Firmicutes;c__Bacilli;o__Lactobacillales;f__Lactobacillaceae;g__Lactobacillus;s__Lactobacillus_agilis
OTU78	190	101	329	0	1	0	0	3	0	1	2	0	88	18	0	11	64	3	1	4	d__Bacteria;k__norank_d__Bacteria;p__Firmicutes;c__Bacilli;o__RF39;f__norank_o__RF39;g__norank_f__norank_o__RF39;s__metagenome_g__norank_f__norank_o__RF39
OTU79	77	96	1	16	43	34	19	14	39	21	88	253	3	33	83	76	49	166	198	75	d__Bacteria;k__norank_d__Bacteria;p__Firmicutes;c__Clostridia;o__Peptococcales;f__Peptococcaceae;g__Peptococcus;s__uncultured_bacterium_g__Peptococcus
OTU80	80	29	98	4	18	0	3	20	1	35	1	13	12	16	0	4	193	6	11	9	d__Bacteria;k__norank_d__Bacteria;p__Firmicutes;c__Bacilli;o__RF39;f__norank_o__RF39;g__norank_f__norank_o__RF39;s__unclassified_g__norank_f__norank_o__RF39
OTU81	6	7	0	0	0	0	0	0	0	0	0	0	0	1	0	0	0	0	0	1	d__Bacteria;k__norank_d__Bacteria;p__Actinobacteriota;c__Coriobacteriia;o__Coriobacteriales;f__Atopobiaceae;g__Olsenella;s__uncultured_bacterium_g__Olsenella
OTU82	0	1	0	0	0	0	0	0	0	0	0	0	0	0	1	0	0	0	0	0	d__Bacteria;k__norank_d__Bacteria;p__Firmicutes;c__Bacilli;o__Erysipelotrichales;f__Erysipelotrichaceae;g__norank_f__Erysipelotrichaceae;s__uncultured_bacterium_g__norank_f__Erysipelotrichaceae
OTU83	233	176	167	60	67	338	203	93	296	93	68	237	149	39	71	79	276	59	61	94	d__Bacteria;k__norank_d__Bacteria;p__Firmicutes;c__Clostridia;o__Oscillospirales;f__Oscillospiraceae;g__NK4A214_group;s__unclassified_g__NK4A214_group
OTU84	0	0	1	0	1	0	0	0	0	0	0	0	1	0	0	0	0	0	0	0	d__Bacteria;k__norank_d__Bacteria;p__Firmicutes;c__Clostridia;o__Clostridia_vadinBB60_group;f__norank_o__Clostridia_vadinBB60_group;g__norank_f__norank_o__Clostridia_vadinBB60_group;s__uncultured_bacterium_g__norank_f__norank_o__Clostridia_vadinBB60_group
OTU85	0	0	12	0	0	0	0	0	0	0	0	0	0	0	0	0	0	0	0	0	d__Bacteria;k__norank_d__Bacteria;p__Firmicutes;c__Bacilli;o__Izemoplasmatales;f__norank_o__Izemoplasmatales;g__norank_f__norank_o__Izemoplasmatales;s__uncultured_bacterium_g__norank_f__norank_o__Izemoplasmatales
OTU86	0	1	21	2	0	0	0	1	0	3	0	0	1	0	2	0	0	0	0	0	d__Bacteria;k__norank_d__Bacteria;p__Firmicutes;c__Clostridia;o__Clostridia_vadinBB60_group;f__norank_o__Clostridia_vadinBB60_group;g__norank_f__norank_o__Clostridia_vadinBB60_group;s__gut_metagenome_g__norank_f__norank
OTU87	0	0	3	0	0	0	0	0	0	0	0	0	1	0	0	0	0	0	0	0	d__Bacteria;k__norank_d__Bacteria;p__Firmicutes;c__Clostridia;o__Oscillospirales;f__Ruminococcaceae;g__norank_f__Ruminococcaceae;s__unclassified_g__norank_f__Ruminococcaceae
OTU88	1	0	1	0	0	0	0	0	0	0	0	0	0	0	0	0	0	0	0	0	d__Bacteria;k__norank_d__Bacteria;p__Bacteroidota;c__Bacteroidia;o__Bacteroidales;f__Bacteroidaceae;g__Bacteroides;s__uncultured_bacterium_g__Bacteroides
OTU89	0	0	2	0	0	0	0	0	0	0	0	0	0	0	0	0	0	0	0	0	d__Bacteria;k__norank_d__Bacteria;p__Verrucomicrobiota;c__Kiritimatiellae;o__WCHB1-41;f__norank_o__WCHB1-41;g__norank_f__norank_o__WCHB1-41;s__uncultured_rumen_bacterium_g__norank_f__norank
OTU90	0	0	2	0	0	0	0	0	0	0	0	0	0	0	0	0	0	0	0	0	d__Bacteria;k__norank_d__Bacteria;p__Actinobacteriota;c__Coriobacteriia;o__Coriobacteriales;f__unclassified_o__Coriobacteriales;g__unclassified_o__Coriobacteriales;s__unclassified_o__Coriobacteriales
OTU91	0	0	9	0	0	0	0	0	0	0	0	0	0	0	0	0	0	0	0	0	d__Bacteria;k__norank_d__Bacteria;p__Firmicutes;c__Clostridia;o__Clostridia_vadinBB60_group;f__norank_o__Clostridia_vadinBB60_group;g__norank_f__norank_o__Clostridia_vadinBB60_group;s__uncultured_bacterium_g__norank_f__norank_o__Clostridia_vadinBB60_group
OTU92	0	0	1	0	0	0	0	0	0	0	0	0	0	0	0	0	1	0	0	0	d__Bacteria;k__norank_d__Bacteria;p__Firmicutes;c__Bacilli;o__Lactobacillales;f__Leuconostocaceae;g__Weissella;s__Weissella_viridescens
OTU93	0	0	4	0	0	0	0	0	0	0	0	0	0	0	0	0	0	0	0	0	d__Bacteria;k__norank_d__Bacteria;p__Firmicutes;c__Clostridia;o__Oscillospirales;f__Eubacterium_coprostanoligenes_group;g__norank_f__Eubacterium_coprostanoligenes_group;s__unclassified_g__norank_f__Eubacterium_coprostanoligenes_group
OTU94	0	0	17	0	0	0	0	0	0	0	0	0	3	0	0	0	0	0	0	0	d__Bacteria;k__norank_d__Bacteria;p__Firmicutes;c__Clostridia;o__Oscillospirales;f__Ruminococcaceae;g__norank_f__Ruminococcaceae;s__uncultured_bacterium_g__norank_f__Ruminococcaceae
OTU95	0	0	1	0	0	0	0	0	0	0	0	1	1	0	1	0	0	0	0	0	d__Bacteria;k__norank_d__Bacteria;p__Firmicutes;c__Clostridia;o__Christensenellales;f__Christensenellaceae;g__Christensenellaceae_R-7_group;s__unclassified_g__Christensenellaceae_R-7_group
OTU96	15	1	758	0	0	2	1	4	1	0	0	0	6	12	20	0	1	1	0	4	d__Bacteria;k__norank_d__Bacteria;p__Firmicutes;c__Clostridia;o__Christensenellales;f__Christensenellaceae;g__Christensenellaceae_R-7_group;s__unclassified_g__Christensenellaceae_R-7_group
OTU97	123	100	115	171	70	542	259	177	431	192	568	341	25	238	282	16	53	32	50	183	d__Bacteria;k__norank_d__Bacteria;p__Firmicutes;c__Clostridia;o__Oscillospirales;f__Oscillospiraceae;g__NK4A214_group;s__unclassified_g__NK4A214_group
OTU98	0	0	3	0	0	0	0	0	0	0	0	0	2	0	0	0	0	0	0	0	d__Bacteria;k__norank_d__Bacteria;p__Firmicutes;c__Clostridia;o__Christensenellales;f__Christensenellaceae;g__norank_f__Christensenellaceae;s__unclassified_g__norank_f__Christensenellaceae
OTU99	8	4	18	3	1	1	1	3	0	7	16	13	11	7	0	2	9	0	1	7	d__Bacteria;k__norank_d__Bacteria;p__Firmicutes;c__Clostridia;o__Lachnospirales;f__Lachnospiraceae;g__Lachnospiraceae_NK4A136_group;s__unclassified_g__Lachnospiraceae_NK4A136_group
OTU100	0	0	2	0	0	0	0	0	0	0	0	0	0	0	0	0	4	0	0	0	d__Bacteria;k__norank_d__Bacteria;p__Firmicutes;c__Clostridia;o__Monoglobales;f__Monoglobaceae;g__Monoglobus;s__unclassified_g__Monoglobus
OTU101	0	0	4	0	0	0	0	0	0	0	0	0	1	0	0	0	3	0	0	0	d__Bacteria;k__norank_d__Bacteria;p__Bacteroidota;c__Bacteroidia;o__Bacteroidales;f__Prevotellaceae;g__Prevotellaceae_UCG-001;s__uncultured_rumen_bacterium_g__Prevotellaceae_UCG-001
OTU102	0	0	3	0	0	0	0	0	0	0	0	0	0	0	0	0	5	0	0	0	d__Bacteria;k__norank_d__Bacteria;p__Firmicutes;c__Bacilli;o__Erysipelotrichales;f__Erysipelatoclostridiaceae;g__Candidatus_Stoquefichus;s__unclassified_g__Candidatus_Stoquefichus
OTU103	5	1	1	0	0	5	7	1	6	0	1	0	8	3	3	0	2	0	0	0	d__Bacteria;k__norank_d__Bacteria;p__Bacteroidota;c__Bacteroidia;o__Bacteroidales;f__Prevotellaceae;g__Alloprevotella;s__uncultured_bacterium_g__Alloprevotella
OTU104	0	0	4	0	1	0	0	3	0	5	1	4	6	1	3	0	1	0	0	7	d__Bacteria;k__norank_d__Bacteria;p__Bacteroidota;c__Bacteroidia;o__Bacteroidales;f__Rikenellaceae;g__Rikenellaceae_RC9_gut_group;s__uncultured_bacterium_g__Rikenellaceae_RC9_gut_group
OTU105	0	0	3370	0	10	0	0	0	0	0	0	0	0	0	0	0	0	0	0	0	d__Bacteria;k__norank_d__Bacteria;p__Spirochaetota;c__Spirochaetia;o__Spirochaetales;f__Spirochaetaceae;g__Treponema;s__unclassified_g__Treponema
OTU106	0	0	1	0	0	0	0	0	0	0	3	2	3	0	0	0	0	0	0	1	d__Bacteria;k__norank_d__Bacteria;p__Firmicutes;c__Bacilli;o__Lactobacillales;f__Streptococcaceae;g__Streptococcus;s__unclassified_g__Streptococcus
OTU107	0	0	3	0	0	0	0	0	0	0	0	0	0	0	0	0	0	0	0	0	d__Bacteria;k__norank_d__Bacteria;p__Firmicutes;c__Clostridia;o__Oscillospirales;f__UCG-010;g__norank_f__UCG-010;s__uncultured_bacterium_g__norank_f__UCG-010
OTU108	10	5	153	3	3	5	4	12	3	10	2	162	2	12	39	22	42	2	3	14	d__Bacteria;k__norank_d__Bacteria;p__Firmicutes;c__Clostridia;o__Oscillospirales;f__UCG-010;g__norank_f__UCG-010;s__unclassified_g__norank_f__UCG-010
OTU109	24	5	537	1	6	0	0	0	0	0	5	7	24	2	1	2	15	3	5	8	d__Bacteria;k__norank_d__Bacteria;p__Firmicutes;c__Clostridia;o__Christensenellales;f__Christensenellaceae;g__Christensenellaceae_R-7_group;s__uncultured_bacterium_g__Christensenellaceae_R-7_group
OTU110	2	0	26	0	6	0	0	5	0	0	3	1	19	2	3	2	7	0	3	2	d__Bacteria;k__norank_d__Bacteria;p__Spirochaetota;c__Spirochaetia;o__Spirochaetales;f__Spirochaetaceae;g__Sphaerochaeta;s__uncultured_bacterium_g__Sphaerochaeta
OTU111	0	0	2	0	1	0	0	0	0	1	0	1	0	0	0	1	0	0	0	0	d__Bacteria;k__norank_d__Bacteria;p__Firmicutes;c__Clostridia;o__Oscillospirales;f__Eubacterium_coprostanoligenes_group;g__norank_f__Eubacterium_coprostanoligenes_group;s__uncultured_rumen_bacterium_g__norank_f__Eubacterium_coprostanoligenes_group
OTU112	0	0	18	0	0	0	0	0	0	0	0	0	0	0	0	0	2	1	1	0	d__Bacteria;k__norank_d__Bacteria;p__Firmicutes;c__Clostridia;o__Clostridia_UCG-014;f__norank_o__Clostridia_UCG-014;g__norank_f__norank_o__Clostridia_UCG-014;s__unclassified_g__norank_f__norank_o__Clostridia_UCG-014
OTU113	207	269	57	100	152	57	39	45	52	112	340	153	14	173	98	65	65	127	161	43	d__Bacteria;k__norank_d__Bacteria;p__Firmicutes;c__Clostridia;o__Lachnospirales;f__Lachnospiraceae;g__Blautia;s__unclassified_g__Blautia
OTU114	1	0	1	0	0	0	0	0	0	2	1	1	0	0	0	0	0	0	2	0	d__Bacteria;k__norank_d__Bacteria;p__Firmicutes;c__Clostridia;o__Oscillospirales;f__Oscillospiraceae;g__Oscillospira;s__uncultured_bacterium_g__Oscillospira
OTU115	0	0	3	0	0	0	0	0	0	0	0	0	0	1	0	0	0	0	0	0	d__Bacteria;k__norank_d__Bacteria;p__Proteobacteria;c__Alphaproteobacteria;o__Rhizobiales;f__Rhizobiaceae;g__Allorhizobium-Neorhizobium-Pararhizobium-Rhizobium;s__Agrobacterium_rubi
OTU116	0	0	139	2	9	0	0	9	0	3	69	0	59	1	0	0	9	7	9	0	d__Bacteria;k__norank_d__Bacteria;p__Bacteroidota;c__Bacteroidia;o__Bacteroidales;f__Prevotellaceae;g__Prevotella;s__uncultured_bacterium_g__Prevotella
OTU117	30	25	174	7	20	1	0	18	1	33	6	34	36	9	3	13	68	47	54	17	d__Bacteria;k__norank_d__Bacteria;p__Actinobacteriota;c__Coriobacteriia;o__Coriobacteriales;f__Eggerthellaceae;g__norank_f__Eggerthellaceae;s__uncultured_bacterium_g__norank_f__Eggerthellaceae
OTU118	0	0	11	0	13	0	0	0	0	0	0	0	8	3	1	0	4	2	4	2	d__Bacteria;k__norank_d__Bacteria;p__Bacteroidota;c__Bacteroidia;o__Bacteroidales;f__Prevotellaceae;g__Prevotellaceae_UCG-003;s__uncultured_bacterium_g__Prevotellaceae_UCG-003
OTU119	0	0	5	0	0	0	0	0	0	0	0	0	0	0	6	0	6	0	0	0	d__Bacteria;k__norank_d__Bacteria;p__Firmicutes;c__Clostridia;o__Peptostreptococcales-Tissierellales;f__Anaerovoracaceae;g__Family_XIII_AD3011_group;s__unclassified_g__Family_XIII_AD3011_group
OTU120	0	0	62	0	0	0	0	0	0	0	0	0	0	0	0	0	0	0	1	0	d__Bacteria;k__norank_d__Bacteria;p__Firmicutes;c__Clostridia;o__Oscillospirales;f__Ruminococcaceae;g__norank_f__Ruminococcaceae;s__unclassified_g__norank_f__Ruminococcaceae
OTU121	0	0	64	0	0	0	0	0	0	0	0	0	0	0	0	0	0	0	0	0	d__Bacteria;k__norank_d__Bacteria;p__Firmicutes;c__Clostridia;o__Oscillospirales;f__Oscillospiraceae;g__Colidextribacter;s__uncultured_Clostridia_bacterium_g__Colidextribacter
OTU122	0	0	25	0	0	0	0	0	0	0	0	0	0	0	0	0	0	0	0	0	d__Bacteria;k__norank_d__Bacteria;p__Firmicutes;c__Bacilli;o__Acholeplasmatales;f__Acholeplasmataceae;g__Anaeroplasma;s__uncultured_rumen_bacterium_g__Anaeroplasma
OTU123	0	0	7	0	0	0	0	0	0	0	0	0	0	0	0	0	22	0	0	0	d__Bacteria;k__norank_d__Bacteria;p__Firmicutes;c__Clostridia;o__Clostridia_UCG-014;f__norank_o__Clostridia_UCG-014;g__norank_f__norank_o__Clostridia_UCG-014;s__uncultured_rumen_bacterium_g__norank_f__norank_o__Clostridia_UCG-014
OTU124	0	0	2	0	0	0	0	1	0	0	0	0	0	1	0	0	2	2	0	0	d__Bacteria;k__norank_d__Bacteria;p__Firmicutes;c__Clostridia;o__Lachnospirales;f__Lachnospiraceae;g__unclassified_f__Lachnospiraceae;s__unclassified_f__Lachnospiraceae
OTU125	0	0	1	0	0	0	0	0	0	0	0	1	1	0	0	0	0	0	0	3	d__Bacteria;k__norank_d__Bacteria;p__Bacteroidota;c__Bacteroidia;o__Bacteroidales;f__Bacteroidaceae;g__Bacteroides;s__unclassified_g__Bacteroides
OTU126	26	12	424	78	7	0	0	10	0	31	0	0	9	2	4	1	62	21	1	4	d__Bacteria;k__norank_d__Bacteria;p__Firmicutes;c__Clostridia;o__Clostridiales;f__Clostridiaceae;g__Clostridium_sensu_stricto_1;s__unclassified_g__Clostridium_sensu_stricto_1
OTU127	0	0	183	0	0	0	0	0	0	1	0	0	0	1	0	0	5	0	8	0	d__Bacteria;k__norank_d__Bacteria;p__Firmicutes;c__Bacilli;o__RF39;f__norank_o__RF39;g__norank_f__norank_o__RF39;s__unclassified_g__norank_f__norank_o__RF39
OTU128	1	0	14	0	0	0	0	0	0	0	0	0	0	0	0	0	2	0	2	0	d__Bacteria;k__norank_d__Bacteria;p__Firmicutes;c__Clostridia;o__Clostridia_vadinBB60_group;f__norank_o__Clostridia_vadinBB60_group;g__norank_f__norank_o__Clostridia_vadinBB60_group;s__metagenome_g__norank_f__norank_o__Clostridia_vadinBB60_group
OTU129	0	0	43	0	0	0	0	0	0	0	0	0	0	0	0	0	7	0	0	0	d__Bacteria;k__norank_d__Bacteria;p__Firmicutes;c__Bacilli;o__Acholeplasmatales;f__Acholeplasmataceae;g__Anaeroplasma;s__uncultured_rumen_bacterium_g__Anaeroplasma
OTU130	0	0	12	0	0	0	0	1	0	0	0	4	0	0	0	0	1	0	0	0	d__Bacteria;k__norank_d__Bacteria;p__Firmicutes;c__Clostridia;o__Oscillospirales;f__Butyricicoccaceae;g__UCG-009;s__uncultured_bacterium_g__UCG-009
OTU131	0	0	15	0	0	0	0	66	0	71	0	0	11	0	0	0	1	0	0	2	d__Bacteria;k__norank_d__Bacteria;p__Firmicutes;c__Clostridia;o__Oscillospirales;f__Ruminococcaceae;g__Ruminococcus;s__unclassified_g__Ruminococcus
OTU132	0	0	3	0	0	0	0	0	0	0	0	0	0	0	0	0	3	0	0	0	d__Bacteria;k__norank_d__Bacteria;p__Firmicutes;c__Clostridia;o__unclassified_c__Clostridia;f__unclassified_c__Clostridia;g__unclassified_c__Clostridia;s__unclassified_c__Clostridia
OTU133	4	0	212	0	35	0	0	0	0	0	0	0	0	0	0	0	0	0	0	0	d__Bacteria;k__norank_d__Bacteria;p__Spirochaetota;c__Spirochaetia;o__Spirochaetales;f__Spirochaetaceae;g__Treponema;s__uncultured_bacterium_g__Treponema
OTU134	0	0	7	1	0	0	0	0	0	0	0	1	1	0	0	0	0	0	0	0	d__Bacteria;k__norank_d__Bacteria;p__Firmicutes;c__Clostridia;o__Oscillospirales;f__Ruminococcaceae;g__norank_f__Ruminococcaceae;s__uncultured_bacterium_g__norank_f__Ruminococcaceae
OTU135	0	0	16	0	0	0	0	0	0	0	0	0	0	0	0	0	0	0	0	0	d__Bacteria;k__norank_d__Bacteria;p__Firmicutes;c__Clostridia;o__Oscillospirales;f__Ruminococcaceae;g__unclassified_f__Ruminococcaceae;s__unclassified_f__Ruminococcaceae
OTU136	0	0	18	0	0	0	0	0	0	0	0	0	0	0	0	0	0	0	0	0	d__Bacteria;k__norank_d__Bacteria;p__Firmicutes;c__Clostridia;o__Oscillospirales;f__Ruminococcaceae;g__norank_f__Ruminococcaceae;s__unclassified_g__norank_f__Ruminococcaceae
OTU137	0	0	0	1	0	0	0	0	0	0	0	0	0	1	4	0	0	0	0	1	d__Bacteria;k__norank_d__Bacteria;p__Firmicutes;c__Clostridia;o__Oscillospirales;f__UCG-010;g__norank_f__UCG-010;s__uncultured_bacterium_g__norank_f__UCG-010
OTU138	1	0	0	12	5	3	5	1	9	0	0	3	0	3	6	0	0	0	0	0	d__Bacteria;k__norank_d__Bacteria;p__Firmicutes;c__Clostridia;o__Lachnospirales;f__Lachnospiraceae;g__Lachnospiraceae_UCG-004;s__uncultured_organism_g__Lachnospiraceae_UCG-004
OTU139	0	0	0	15	0	0	0	0	0	0	0	1	0	0	0	0	2	0	0	0	d__Bacteria;k__norank_d__Bacteria;p__Firmicutes;c__Clostridia;o__Oscillospirales;f__Ruminococcaceae;g__norank_f__Ruminococcaceae;s__unclassified_g__norank_f__Ruminococcaceae
OTU140	10	36	35	40	36	23	14	34	13	79	80	140	51	9	16	17	6	11	24	10	d__Bacteria;k__norank_d__Bacteria;p__Firmicutes;c__Clostridia;o__Lachnospirales;f__Lachnospiraceae;g__unclassified_f__Lachnospiraceae;s__unclassified_f__Lachnospiraceae
OTU141	1	0	0	1	0	0	0	1	1	0	15	0	3	0	0	0	0	0	0	1	d__Bacteria;k__norank_d__Bacteria;p__Bacteroidota;c__Bacteroidia;o__Bacteroidales;f__Prevotellaceae;g__unclassified_f__Prevotellaceae;s__unclassified_f__Prevotellaceae
OTU142	0	6	3	6	3	1	0	1	0	2	0	0	0	1	0	0	0	1	0	0	d__Bacteria;k__norank_d__Bacteria;p__Firmicutes;c__Clostridia;o__Lachnospirales;f__Lachnospiraceae;g__Ruminococcus_gauvreauii_group;s__uncultured_bacterium_g__Ruminococcus_gauvreauii_group
OTU143	0	0	0	47	0	0	0	0	1	0	0	9	0	35	7	0	0	0	0	0	d__Bacteria;k__norank_d__Bacteria;p__Bacteroidota;c__Bacteroidia;o__Bacteroidales;f__Muribaculaceae;g__norank_f__Muribaculaceae;s__unclassified_g__norank_f__Muribaculaceae
OTU144	137	116	37	120	52	36	59	2	21	4	7	206	150	53	82	74	11	33	32	14	d__Bacteria;k__norank_d__Bacteria;p__Firmicutes;c__Clostridia;o__Peptostreptococcales-Tissierellales;f__Anaerovoracaceae;g__Mogibacterium;s__uncultured_bacterium_g__Mogibacterium
OTU145	106	181	50	393	323	187	152	59	229	100	80	336	66	176	193	75	17	110	151	51	d__Bacteria;k__norank_d__Bacteria;p__Firmicutes;c__Clostridia;o__Lachnospirales;f__Lachnospiraceae;g__Blautia;s__Blautia_obeum
OTU146	39	88	5	50	16	0	0	151	0	136	0	24	0	7	35	5	9	12	12	4	d__Bacteria;k__norank_d__Bacteria;p__Firmicutes;c__Clostridia;o__Lachnospirales;f__Lachnospiraceae;g__Ruminococcus_gauvreauii_group;s__unclassified_g__Ruminococcus_gauvreauii_group
OTU147	2	2	1	2	0	0	0	0	0	0	0	0	0	0	0	0	0	0	0	0	d__Bacteria;k__norank_d__Bacteria;p__Cyanobacteria;c__Cyanobacteriia;o__Chloroplast;f__norank_o__Chloroplast;g__norank_f__norank_o__Chloroplast;s__unclassified_g__norank_f__norank_o__Chloroplast
OTU148	5	3	0	1	0	2	0	2	0	1	0	0	1	0	1	2	0	0	0	0	d__Bacteria;k__norank_d__Bacteria;p__Firmicutes;c__Clostridia;o__Oscillospirales;f__Oscillospiraceae;g__UCG-003;s__uncultured_organism_g__UCG-003
OTU149	1	0	7	1	0	0	0	0	0	2	0	1	2	0	1	0	3	0	1	2	d__Bacteria;k__norank_d__Bacteria;p__Firmicutes;c__Clostridia;o__Oscillospirales;f__UCG-010;g__norank_f__UCG-010;s__unclassified_g__norank_f__UCG-010
OTU150	0	0	0	3	0	0	0	2	0	2	0	0	0	1	8	0	0	0	0	0	d__Bacteria;k__norank_d__Bacteria;p__Firmicutes;c__Clostridia;o__Lachnospirales;f__Lachnospiraceae;g__Syntrophococcus;s__uncultured_bacterium_g__Syntrophococcus
OTU151	10	12	5	9	8	9	2	0	4	0	5	4	1	3	3	2	1	0	1	1	d__Bacteria;k__norank_d__Bacteria;p__Firmicutes;c__Clostridia;o__Lachnospirales;f__Lachnospiraceae;g__Marvinbryantia;s__uncultured_bacterium_g__Marvinbryantia
OTU152	2	0	0	2	0	0	1	0	0	0	0	0	0	0	0	0	0	0	0	0	d__Bacteria;k__norank_d__Bacteria;p__Firmicutes;c__Bacilli;o__Lactobacillales;f__Lactobacillaceae;g__Lactobacillus;s__unclassified_g__Lactobacillus
OTU153	1	2	0	1	2	3	2	7	1	1	2	8	0	7	9	0	3	0	1	4	d__Bacteria;k__norank_d__Bacteria;p__Firmicutes;c__Clostridia;o__Oscillospirales;f__Ruminococcaceae;g__UBA1819;s__uncultured_organism_g__UBA1819
OTU154	0	0	0	0	5	0	0	0	0	0	0	0	0	0	0	0	0	0	0	0	d__Bacteria;k__norank_d__Bacteria;p__Firmicutes;c__Clostridia;o__unclassified_c__Clostridia;f__unclassified_c__Clostridia;g__unclassified_c__Clostridia;s__unclassified_c__Clostridia
OTU155	1	1	0	0	3	0	0	0	0	0	0	0	0	0	0	0	0	2	1	1	d__Bacteria;k__norank_d__Bacteria;p__Firmicutes;c__Clostridia;o__Oscillospirales;f__norank_o__Oscillospirales;g__norank_f__norank_o__Oscillospirales;s__metagenome_g__norank_f__norank_o__Oscillospirales
OTU156	0	0	0	0	4	0	0	0	0	0	1	1	0	0	8	0	2	0	0	0	d__Bacteria;k__norank_d__Bacteria;p__Firmicutes;c__Clostridia;o__Lachnospirales;f__Lachnospiraceae;g__Eubacterium_ventriosum_group;s__uncultured_Eubacterium_sp._g__Eubacterium_ventriosum_group
OTU157	0	4	0	9	3	1	0	0	0	0	1	7	1	16	0	14	40	5	2	8	d__Bacteria;k__norank_d__Bacteria;p__Firmicutes;c__Clostridia;o__Lachnospirales;f__Lachnospiraceae;g__Lachnospiraceae_UCG-001;s__unclassified_g__Lachnospiraceae_UCG-001
OTU158	0	0	0	0	8	0	0	0	0	0	0	0	0	0	0	0	3	0	0	0	d__Bacteria;k__norank_d__Bacteria;p__Firmicutes;c__Clostridia;o__Lachnospirales;f__Lachnospiraceae;g__Frisingicoccus;s__uncultured_bacterium_g__Frisingicoccus
OTU159	3	2	0	5	23	10	25	10	14	2	59	14	2	25	8	8	22	44	53	22	d__Bacteria;k__norank_d__Bacteria;p__Firmicutes;c__Clostridia;o__Oscillospirales;f__Ruminococcaceae;g__Fournierella;s__uncultured_organism_g__Fournierella
OTU160	0	0	0	1	23	1	1	0	1	0	2	16	3	1	2	0	26	5	5	19	d__Bacteria;k__norank_d__Bacteria;p__Firmicutes;c__Clostridia;o__Oscillospirales;f__Ruminococcaceae;g__Ruminococcus;s__Ruminococcus_flavefaciens
OTU161	26	7	5	9	102	4	25	6	16	5	73	27	118	18	17	12	163	16	24	26	d__Bacteria;k__norank_d__Bacteria;p__Actinobacteriota;c__Coriobacteriia;o__Coriobacteriales;f__Atopobiaceae;g__norank_f__Atopobiaceae;s__uncultured_bacterium_g__norank_f__Atopobiaceae
OTU162	0	0	0	0	2	0	0	0	0	0	0	2	0	0	0	0	0	0	2	0	d__Bacteria;k__norank_d__Bacteria;p__Firmicutes;c__Clostridia;o__Oscillospirales;f__Oscillospiraceae;g__NK4A214_group;s__unclassified_g__NK4A214_group
OTU163	0	6	2	4	2	7	4	0	8	0	4	8	2	0	23	2	3	0	0	17	d__Bacteria;k__norank_d__Bacteria;p__Bacteroidota;c__Bacteroidia;o__Bacteroidales;f__Prevotellaceae;g__Prevotella;s__unclassified_g__Prevotella
OTU164	0	0	0	1	3	0	0	0	0	0	0	0	0	0	0	1	1	0	0	0	d__Bacteria;k__norank_d__Bacteria;p__Firmicutes;c__Bacilli;o__Lactobacillales;f__Lactobacillaceae;g__Lactobacillus;s__unclassified_g__Lactobacillus
OTU165	2	1	0	1	4	0	0	1	0	3	0	0	0	0	0	0	0	0	2	1	d__Bacteria;k__norank_d__Bacteria;p__Firmicutes;c__Bacilli;o__Lactobacillales;f__Lactobacillaceae;g__Lactobacillus;s__unclassified_g__Lactobacillus
OTU166	0	0	0	0	3	0	0	0	0	0	0	0	0	3	0	4	5	12	20	0	d__Bacteria;k__norank_d__Bacteria;p__Firmicutes;c__Clostridia;o__Clostridia_UCG-014;f__norank_o__Clostridia_UCG-014;g__norank_f__norank_o__Clostridia_UCG-014;s__unidentified_rumen_bacterium_JW32
OTU167	0	0	23	0	294	3	2	6	3	13	59	6	5	7	4	2	146	2	6	0	d__Bacteria;k__norank_d__Bacteria;p__Firmicutes;c__Clostridia;o__Lachnospirales;f__Lachnospiraceae;g__unclassified_f__Lachnospiraceae;s__unclassified_f__Lachnospiraceae
OTU168	7	4	2	0	3	0	0	4	0	0	4	3	1	139	1	12	3	19	12	2	d__Bacteria;k__norank_d__Bacteria;p__Firmicutes;c__Clostridia;o__Lachnospirales;f__Lachnospiraceae;g__Acetitomaculum;s__Firmicutes_bacterium_CAG_194_44_15
OTU169	9	7	2	6	64	1	0	0	4	0	1	1	11	14	72	0	71	4	4	1	d__Bacteria;k__norank_d__Bacteria;p__Cyanobacteria;c__Vampirivibrionia;o__Gastranaerophilales;f__norank_o__Gastranaerophilales;g__norank_f__norank_o__Gastranaerophilales;s__uncultured_bacterium_g__norank_f__norank_o__Gastranaerophilales
OTU170	0	0	0	6	41	0	0	9	0	2	0	1	1	9	16	7	0	0	1	0	d__Bacteria;k__norank_d__Bacteria;p__Cyanobacteria;c__Vampirivibrionia;o__Gastranaerophilales;f__norank_o__Gastranaerophilales;g__norank_f__norank_o__Gastranaerophilales;s__uncultured_bacterium_g__norank_f__norank_o__Gastranaerophilales
OTU171	0	0	0	0	0	0	0	0	0	0	255	21	0	1	0	0	0	0	0	3	d__Bacteria;k__norank_d__Bacteria;p__Bacteroidota;c__Bacteroidia;o__Bacteroidales;f__Muribaculaceae;g__norank_f__Muribaculaceae;s__uncultured_bacterium_g__norank_f__Muribaculaceae
OTU172	0	0	0	0	0	0	0	0	0	0	21	5	0	0	0	0	0	0	0	0	d__Bacteria;k__norank_d__Bacteria;p__Actinobacteriota;c__Coriobacteriia;o__Coriobacteriales;f__unclassified_o__Coriobacteriales;g__unclassified_o__Coriobacteriales;s__unclassified_o__Coriobacteriales
OTU173	0	0	1	0	0	0	0	0	0	0	146	28	14	3	45	14	1	0	5	3	d__Bacteria;k__norank_d__Bacteria;p__Cyanobacteria;c__Vampirivibrionia;o__Gastranaerophilales;f__norank_o__Gastranaerophilales;g__norank_f__norank_o__Gastranaerophilales;s__uncultured_rumen_bacterium_g__norank_f__norank_o__Gastranaerophilales
OTU174	0	0	0	0	0	4	2	0	4	0	156	0	0	0	0	0	0	0	0	0	d__Bacteria;k__norank_d__Bacteria;p__Fusobacteriota;c__Fusobacteriia;o__Fusobacteriales;f__Fusobacteriaceae;g__Fusobacterium;s__unclassified_g__Fusobacterium
OTU175	1004	911	126	403	245	86	331	656	269	401	598	661	4269	636	242	349	167	192	237	212	d__Bacteria;k__norank_d__Bacteria;p__Firmicutes;c__Clostridia;o__Oscillospirales;f__Ruminococcaceae;g__Subdoligranulum;s__uncultured_bacterium_g__Subdoligranulum
OTU176	0	0	0	0	0	0	0	0	0	0	46	0	0	0	0	0	0	0	0	0	d__Bacteria;k__norank_d__Bacteria;p__Bacteroidota;c__Bacteroidia;o__Bacteroidales;f__Muribaculaceae;g__norank_f__Muribaculaceae;s__uncultured_bacterium_g__norank_f__Muribaculaceae
OTU177	2	0	0	0	0	1	0	0	1	0	2	0	0	0	0	0	0	0	0	0	d__Bacteria;k__norank_d__Bacteria;p__Proteobacteria;c__Gammaproteobacteria;o__Aeromonadales;f__Succinivibrionaceae;g__Succinivibrio;s__uncultured_bacterium_g__Succinivibrio
OTU178	0	0	0	0	0	0	0	0	0	0	2	0	0	0	0	0	0	0	0	0	d__Bacteria;k__norank_d__Bacteria;p__Firmicutes;c__Clostridia;o__Lachnospirales;f__Lachnospiraceae;g__Tyzzerella;s__uncultured_bacterium_g__Tyzzerella
OTU179	0	0	0	0	0	0	0	0	0	0	13	0	0	0	0	0	0	0	0	0	d__Bacteria;k__norank_d__Bacteria;p__Bacteroidota;c__Bacteroidia;o__Bacteroidales;f__Muribaculaceae;g__norank_f__Muribaculaceae;s__uncultured_bacterium_g__norank_f__Muribaculaceae
OTU180	1	1	0	0	2	16	12	0	9	0	7	1	0	0	0	2	0	1	1	0	d__Bacteria;k__norank_d__Bacteria;p__Firmicutes;c__Clostridia;o__Lachnospirales;f__Lachnospiraceae;g__Lachnospiraceae_UCG-010;s__uncultured_bacterium_g__Lachnospiraceae_UCG-010
OTU181	11	17	22	0	2	2	2	1	2	1	17	9	32	1	0	6	3	0	1	3	d__Bacteria;k__norank_d__Bacteria;p__Firmicutes;c__Clostridia;o__Lachnospirales;f__Lachnospiraceae;g__Acetitomaculum;s__unclassified_g__Acetitomaculum
OTU182	1	1	1	0	6	1	1	0	0	0	68	0	4	2	2	1	5	4	7	0	d__Bacteria;k__norank_d__Bacteria;p__Firmicutes;c__Clostridia;o__Lachnospirales;f__Lachnospiraceae;g__norank_f__Lachnospiraceae;s__Lachnospiraceae_bacterium_g__norank
OTU183	73	100	71	25	20	20	12	37	40	72	25	113	0	4	0	1	47	28	26	14	d__Bacteria;k__norank_d__Bacteria;p__Firmicutes;c__Clostridia;o__Peptostreptococcales-Tissierellales;f__Anaerovoracaceae;g__Family_XIII_AD3011_group;s__uncultured_bacterium_g__Family_XIII_AD3011_group
OTU184	0	0	0	0	0	0	0	0	0	0	2	0	0	0	0	0	0	0	0	0	d__Bacteria;k__norank_d__Bacteria;p__Bacteroidota;c__Bacteroidia;o__Bacteroidales;f__Rikenellaceae;g__Alistipes;s__uncultured_Alistipes_sp._g__Alistipes
OTU185	2	0	0	0	1	0	1	3	1	0	9	3	7	0	1	0	5	0	0	0	d__Bacteria;k__norank_d__Bacteria;p__Bacteroidota;c__Bacteroidia;o__Bacteroidales;f__Prevotellaceae;g__Prevotellaceae_NK3B31_group;s__uncultured_bacterium_g__Prevotellaceae_NK3B31_group
OTU186	24	24	1	5	0	0	0	49	0	33	8	9	16	0	6	0	3	8	8	0	d__Bacteria;k__norank_d__Bacteria;p__Firmicutes;c__Clostridia;o__Oscillospirales;f__Ruminococcaceae;g__Ruminococcus;s__Ruminococcus_bicirculans
OTU187	0	0	0	0	2	0	0	1	0	0	7	2	0	0	1	0	0	0	0	0	d__Bacteria;k__norank_d__Bacteria;p__Firmicutes;c__Clostridia;o__Oscillospirales;f__UCG-010;g__norank_f__UCG-010;s__gut_metagenome_g__norank_f__UCG-010
OTU188	0	0	0	0	0	1	0	0	1	0	151	1	0	0	1	0	0	0	0	0	d__Bacteria;k__norank_d__Bacteria;p__Firmicutes;c__Clostridia;o__Lachnospirales;f__Lachnospiraceae;g__norank_f__Lachnospiraceae;s__metagenome_g__norank_f__Lachnospiraceae
OTU189	47	23	17	1	76	2	2	0	8	0	21	7	22	15	4	17	1	2	1	6	d__Bacteria;k__norank_d__Bacteria;p__Firmicutes;c__Clostridia;o__Oscillospirales;f__Ruminococcaceae;g__Ruminococcus;s__metagenome_g__Ruminococcus
OTU190	0	1	0	0	1	0	0	86	0	88	188	0	1	2	36	0	1	5	4	0	d__Bacteria;k__norank_d__Bacteria;p__Firmicutes;c__Clostridia;o__Lachnospirales;f__Lachnospiraceae;g__unclassified_f__Lachnospiraceae;s__unclassified_f__Lachnospiraceae
OTU191	13	5	5	5	4	6	5	1	17	5	15	1	0	18	0	6	1	1	1	3	d__Bacteria;k__norank_d__Bacteria;p__Firmicutes;c__Clostridia;o__Lachnospirales;f__Lachnospiraceae;g__Howardella;s__uncultured_bacterium_g__Howardella
OTU192	0	0	0	0	0	0	0	0	0	0	5	0	0	0	0	0	0	0	0	0	d__Bacteria;k__norank_d__Bacteria;p__Firmicutes;c__Clostridia;o__Monoglobales;f__Monoglobaceae;g__Monoglobus;s__uncultured_bacterium_g__Monoglobus
OTU193	0	0	0	0	0	0	0	0	0	0	161	0	2	0	24	0	0	0	0	0	d__Bacteria;k__norank_d__Bacteria;p__Firmicutes;c__Clostridia;o__Peptostreptococcales-Tissierellales;f__Anaerovoracaceae;g__Eubacterium_brachy_group;s__unclassified_g__Eubacterium_brachy_group
OTU194	10	0	0	9	7	4	5	1	10	1	174	5	6	8	3	1	2	2	0	6	d__Bacteria;k__norank_d__Bacteria;p__Bacteroidota;c__Bacteroidia;o__Bacteroidales;f__Prevotellaceae;g__Prevotellaceae_NK3B31_group;s__metagenome_g__Prevotellaceae_NK3B31_group
OTU195	0	0	2	0	0	0	0	0	0	0	1	0	1	0	0	0	0	0	0	0	d__Bacteria;k__norank_d__Bacteria;p__Firmicutes;c__Clostridia;o__Oscillospirales;f__Ruminococcaceae;g__norank_f__Ruminococcaceae;s__uncultured_bacterium_g__norank_f__Ruminococcaceae
OTU196	2	10	1	3	6	8	7	40	6	63	84	126	17	2	1	10	78	59	84	1	d__Bacteria;k__norank_d__Bacteria;p__Firmicutes;c__Clostridia;o__Lachnospirales;f__Lachnospiraceae;g__Lachnoclostridium;s__unclassified_g__Lachnoclostridium
OTU197	7	3	0	0	1	1	0	0	1	0	42	9	0	5	0	3	4	0	1	5	d__Bacteria;k__norank_d__Bacteria;p__Firmicutes;c__Clostridia;o__Lachnospirales;f__Lachnospiraceae;g__Oribacterium;s__uncultured_bacterium_g__Oribacterium
OTU198	0	0	0	0	0	0	0	0	0	0	6	0	0	0	0	0	0	0	0	0	d__Bacteria;k__norank_d__Bacteria;p__Firmicutes;c__Bacilli;o__Lactobacillales;f__Lactobacillaceae;g__Lactobacillus;s__unclassified_g__Lactobacillus
OTU199	0	0	0	0	0	0	0	0	0	0	0	48	0	0	0	0	0	0	0	0	d__Bacteria;k__norank_d__Bacteria;p__Firmicutes;c__Bacilli;o__RF39;f__norank_o__RF39;g__norank_f__norank_o__RF39;s__uncultured_bacterium_g__norank_f__norank_o__RF39
OTU200	0	0	0	0	0	0	0	0	0	0	0	3	0	0	1	0	1	0	0	0	d__Bacteria;k__norank_d__Bacteria;p__Firmicutes;c__Clostridia;o__Oscillospirales;f__Eubacterium_coprostanoligenes_group;g__norank_f__Eubacterium_coprostanoligenes_group;s__unclassified_g__norank_f__Eubacterium_coprostanoligenes_group
OTU201	1	0	1	0	1	0	0	0	0	0	0	5	3	0	0	0	0	1	0	0	d__Bacteria;k__norank_d__Bacteria;p__Firmicutes;c__Clostridia;o__Monoglobales;f__Monoglobaceae;g__Monoglobus;s__uncultured_bacterium_g__Monoglobus
OTU202	0	0	0	0	0	0	1	1	0	0	1	1	0	1	20	0	0	1	0	0	d__Bacteria;k__norank_d__Bacteria;p__Firmicutes;c__Clostridia;o__Oscillospirales;f__Ruminococcaceae;g__unclassified_f__Ruminococcaceae;s__unclassified_f__Ruminococcaceae
OTU203	1	2	1	0	0	0	0	2	1	1	11	21	0	1	0	0	4	9	3	0	d__Bacteria;k__norank_d__Bacteria;p__Firmicutes;c__Clostridia;o__Lachnospirales;f__Lachnospiraceae;g__unclassified_f__Lachnospiraceae;s__unclassified_f__Lachnospiraceae
OTU204	0	0	0	1	0	0	0	0	0	0	0	3	0	0	0	0	0	0	0	1	d__Bacteria;k__norank_d__Bacteria;p__Firmicutes;c__Clostridia;o__Oscillospirales;f__unclassified_o__Oscillospirales;g__unclassified_o__Oscillospirales;s__unclassified_o__Oscillospirales
OTU205	5	3	10	1	4	0	0	5	1	6	0	14	13	1	3	2	5	7	9	3	d__Bacteria;k__norank_d__Bacteria;p__Firmicutes;c__Clostridia;o__Eubacteriales;f__Anaerofustaceae;g__Anaerofustis;s__Anaerofustis_sp._Marseille-P2832
OTU206	0	0	0	0	0	0	0	0	0	0	1	17	0	1	8	0	1	1	2	2	d__Bacteria;k__norank_d__Bacteria;p__Actinobacteriota;c__Actinobacteria;o__Actinomycetales;f__Actinomycetaceae;g__Actinomyces;s__unclassified_g__Actinomyces
OTU207	2	0	0	2	2	35	27	6	28	6	35	26	0	6	18	0	2	0	0	1	d__Bacteria;k__norank_d__Bacteria;p__Firmicutes;c__Clostridia;o__Lachnospirales;f__Lachnospiraceae;g__unclassified_f__Lachnospiraceae;s__unclassified_f__Lachnospiraceae
OTU208	0	0	17	0	1	0	0	0	0	0	1	4	8	0	0	1	1	0	0	5	d__Bacteria;k__norank_d__Bacteria;p__Firmicutes;c__Clostridia;o__Lachnospirales;f__Lachnospiraceae;g__unclassified_f__Lachnospiraceae;s__unclassified_f__Lachnospiraceae
OTU209	6	5	0	7	0	27	13	0	8	0	11	6	0	1	3	0	13	0	0	1	d__Bacteria;k__norank_d__Bacteria;p__Firmicutes;c__Clostridia;o__Oscillospirales;f__Butyricicoccaceae;g__UCG-009;s__uncultured_bacterium_g__UCG-009
OTU210	7	8	0	0	3	0	0	5	0	11	1	32	0	0	2	25	282	1	1	0	d__Bacteria;k__norank_d__Bacteria;p__Firmicutes;c__Clostridia;o__Lachnospirales;f__Lachnospiraceae;g__Lachnospiraceae_AC2044_group;s__uncultured_bacterium_g__Lachnospiraceae_AC2044_group
OTU211	27	68	129	53	6	24	13	4	16	11	30	92	57	32	11	26	28	32	45	26	d__Bacteria;k__norank_d__Bacteria;p__Firmicutes;c__Clostridia;o__Peptostreptococcales-Tissierellales;f__Anaerovoracaceae;g__Family_XIII_AD3011_group;s__uncultured_bacterium_g__Family_XIII_AD3011_group
OTU212	4	2	5	2	4	0	0	22	0	13	0	15	0	5	25	0	0	0	1	14	d__Bacteria;k__norank_d__Bacteria;p__Firmicutes;c__Clostridia;o__Oscillospirales;f__Oscillospiraceae;g__NK4A214_group;s__metagenome_g__NK4A214_group
OTU213	0	0	0	0	0	0	0	0	0	0	0	2	0	0	0	1	0	0	0	1	d__Bacteria;k__norank_d__Bacteria;p__Bacteroidota;c__Bacteroidia;o__Bacteroidales;f__Rikenellaceae;g__Alistipes;s__unclassified_g__Alistipes
OTU214	0	0	5	0	0	0	1	0	0	1	0	3	5	0	0	0	1	0	0	1	d__Bacteria;k__norank_d__Bacteria;p__Firmicutes;c__Clostridia;o__Oscillospirales;f__Ruminococcaceae;g__norank_f__Ruminococcaceae;s__uncultured_organism_g__norank_f__Ruminococcaceae
OTU215	0	0	1	0	0	4	0	0	6	0	0	14	1	3	0	0	0	0	0	0	d__Bacteria;k__norank_d__Bacteria;p__Firmicutes;c__Clostridia;o__Monoglobales;f__Monoglobaceae;g__Monoglobus;s__uncultured_bacterium_g__Monoglobus
OTU216	0	0	1	8	0	2	0	0	2	0	2	3	4	5	10	6	3	28	38	14	d__Bacteria;k__norank_d__Bacteria;p__Firmicutes;c__Clostridia;o__Lachnospirales;f__Lachnospiraceae;g__Lachnospiraceae_UCG-001;s__unclassified_g__Lachnospiraceae_UCG-001
OTU217	1	0	0	7	4	0	1	13	0	5	0	58	3	0	0	0	2	0	0	2	d__Bacteria;k__norank_d__Bacteria;p__Firmicutes;c__Clostridia;o__Oscillospirales;f__Ruminococcaceae;g__Ruminococcus;s__gut_metagenome_g__Ruminococcus
OTU218	12	5	3	12	29	12	12	1	10	4	14	28	8	6	13	3	40	9	19	11	d__Bacteria;k__norank_d__Bacteria;p__Firmicutes;c__Clostridia;o__Lachnospirales;f__Lachnospiraceae;g__Marvinbryantia;s__uncultured_bacterium_g__Marvinbryantia
OTU219	25	8	146	1	0	0	0	108	0	64	0	220	16	20	16	33	46	3	3	29	d__Bacteria;k__norank_d__Bacteria;p__Bacteroidota;c__Bacteroidia;o__Bacteroidales;f__Rikenellaceae;g__Rikenellaceae_RC9_gut_group;s__uncultured_Bacteroidales_bacterium_g__Rikenellaceae_RC9_gut_group
OTU220	0	0	0	0	1	0	0	0	0	0	1	4	0	2	1	0	1	0	0	0	d__Bacteria;k__norank_d__Bacteria;p__Firmicutes;c__Clostridia;o__Oscillospirales;f__Butyricicoccaceae;g__UCG-009;s__unclassified_g__UCG-009
OTU221	0	2	0	0	3	0	1	0	0	0	1	17	0	2	0	0	6	0	0	0	d__Bacteria;k__norank_d__Bacteria;p__Firmicutes;c__Clostridia;o__Oscillospirales;f__Ruminococcaceae;g__Ruminococcus;s__Ruminococcus_callidus
OTU222	1	0	6	0	0	0	0	2	0	4	0	16	1	1	2	3	3	0	4	3	d__Bacteria;k__norank_d__Bacteria;p__Firmicutes;c__Clostridia;o__Oscillospirales;f__UCG-010;g__norank_f__UCG-010;s__unclassified_g__norank_f__UCG-010
OTU223	249	391	21	96	93	268	188	170	280	204	424	229	51	176	23	45	33	66	47	43	d__Bacteria;k__norank_d__Bacteria;p__Firmicutes;c__Clostridia;o__Lachnospirales;f__Lachnospiraceae;g__Blautia;s__uncultured_Blautia_sp._g__Blautia
OTU224	6	5	1	0	6	2	3	1	7	1	0	23	0	2	5	0	0	1	1	0	d__Bacteria;k__norank_d__Bacteria;p__Firmicutes;c__Clostridia;o__Lachnospirales;f__Lachnospiraceae;g__Lachnospiraceae_ND3007_group;s__uncultured_bacterium_g__Lachnospiraceae_ND3007_group
OTU225	12	12	1	5	0	7	20	6	23	2	3	26	22	67	348	458	7	34	90	54	d__Bacteria;k__norank_d__Bacteria;p__Cyanobacteria;c__Vampirivibrionia;o__Gastranaerophilales;f__norank_o__Gastranaerophilales;g__norank_f__norank_o__Gastranaerophilales;s__uncultured_bacterium_g__norank_f__norank_o__Gastranaerophilales
OTU226	0	0	1	6	0	0	0	11	0	41	0	20	11	0	3	0	20	1	0	1	d__Bacteria;k__norank_d__Bacteria;p__Firmicutes;c__Clostridia;o__Oscillospirales;f__Ruminococcaceae;g__Ruminococcus;s__unclassified_g__Ruminococcus
OTU227	0	0	6	0	0	0	0	1	1	1	2	10	7	1	0	0	0	0	1	2	d__Bacteria;k__norank_d__Bacteria;p__Firmicutes;c__Clostridia;o__Oscillospirales;f__Oscillospiraceae;g__Colidextribacter;s__unclassified_g__Colidextribacter
OTU228	44	144	0	0	1	0	0	22	0	10	0	71	0	0	16	0	5	0	5	33	d__Bacteria;k__norank_d__Bacteria;p__Firmicutes;c__unclassified_p__Firmicutes;o__unclassified_p__Firmicutes;f__unclassified_p__Firmicutes;g__unclassified_p__Firmicutes;s__unclassified_p__Firmicutes
OTU229	0	0	1	0	0	0	0	0	0	0	0	1	0	0	1	0	0	0	0	0	d__Bacteria;k__norank_d__Bacteria;p__Firmicutes;c__Clostridia;o__Oscillospirales;f__UCG-010;g__norank_f__UCG-010;s__unclassified_g__norank_f__UCG-010
OTU230	0	0	2	0	0	0	0	1	0	0	0	1	0	0	0	0	0	0	0	0	d__Bacteria;k__norank_d__Bacteria;p__Firmicutes;c__Clostridia;o__Peptostreptococcales-Tissierellales;f__Anaerovoracaceae;g__Family_XIII_AD3011_group;s__unclassified_g__Family_XIII_AD3011_group
OTU231	0	0	0	8	0	0	0	0	0	0	0	7	0	0	0	0	2	1	2	0	d__Bacteria;k__norank_d__Bacteria;p__Cyanobacteria;c__Vampirivibrionia;o__Gastranaerophilales;f__norank_o__Gastranaerophilales;g__norank_f__norank_o__Gastranaerophilales;s__uncultured_bacterium_g__norank_f__norank_o__Gastranaerophilales
OTU232	0	0	0	0	0	0	0	0	0	0	0	56	0	15	0	1	0	0	0	0	d__Bacteria;k__norank_d__Bacteria;p__Firmicutes;c__Bacilli;o__RF39;f__norank_o__RF39;g__norank_f__norank_o__RF39;s__unclassified_g__norank_f__norank_o__RF39
OTU233	100	1	12	6	7	0	0	52	0	24	2	66	10	6	77	16	51	55	94	18	d__Bacteria;k__norank_d__Bacteria;p__Bacteroidota;c__Bacteroidia;o__Bacteroidales;f__Prevotellaceae;g__Prevotellaceae_NK3B31_group;s__unclassified_g__Prevotellaceae_NK3B31_group
OTU234	297	190	630	118	5	41	22	23	22	30	330	1243	382	72	100	110	142	11	19	67	d__Bacteria;k__norank_d__Bacteria;p__Firmicutes;c__Bacilli;o__RF39;f__norank_o__RF39;g__norank_f__norank_o__RF39;s__gut_metagenome_g__norank_f__norank_o__RF39
OTU235	252	562	25	90	12	13	15	4	34	1	6	165	123	120	292	57	38	81	67	161	d__Bacteria;k__norank_d__Bacteria;p__Actinobacteriota;c__Coriobacteriia;o__Coriobacteriales;f__Eggerthellaceae;g__Senegalimassilia;s__uncultured_bacterium_g__Senegalimassilia
OTU236	0	0	0	0	0	0	0	0	0	0	0	65	0	168	0	0	0	0	0	56	d__Bacteria;k__norank_d__Bacteria;p__Cyanobacteria;c__Vampirivibrionia;o__Gastranaerophilales;f__norank_o__Gastranaerophilales;g__norank_f__norank_o__Gastranaerophilales;s__unclassified_g__norank_f__norank_o__Gastranaerophilales
OTU237	5	2	0	12	0	1	0	8	1	9	14	6	1	1	1	2	0	0	1	8	d__Bacteria;k__norank_d__Bacteria;p__Bacteroidota;c__Bacteroidia;o__Bacteroidales;f__Muribaculaceae;g__norank_f__Muribaculaceae;s__uncultured_bacterium_g__norank_f__Muribaculaceae
OTU238	0	0	0	1	0	0	4	0	3	0	0	1	0	0	2	0	0	0	0	0	d__Bacteria;k__norank_d__Bacteria;p__Firmicutes;c__Negativicutes;o__Acidaminococcales;f__Acidaminococcaceae;g__Acidaminococcus;s__Acidaminococcus_fermentans_DSM_20731
OTU239	6	2	0	74	0	0	0	0	0	0	3	704	2	13	44	0	13	5	2	15	d__Bacteria;k__norank_d__Bacteria;p__Bacteroidota;c__Bacteroidia;o__Bacteroidales;f__Muribaculaceae;g__norank_f__Muribaculaceae;s__uncultured_bacterium_g__norank_f__Muribaculaceae
OTU240	0	0	0	0	0	0	0	0	0	0	0	3	0	0	0	0	0	0	0	0	d__Bacteria;k__norank_d__Bacteria;p__Bacteroidota;c__Bacteroidia;o__Bacteroidales;f__Rikenellaceae;g__Rikenellaceae_RC9_gut_group;s__uncultured_bacterium_g__Rikenellaceae_RC9_gut_group
OTU241	11	6	36	0	1	1	0	2	0	8	0	11	9	4	3	0	1	3	2	2	d__Bacteria;k__norank_d__Bacteria;p__Firmicutes;c__Clostridia;o__Lachnospirales;f__Lachnospiraceae;g__unclassified_f__Lachnospiraceae;s__unclassified_f__Lachnospiraceae
OTU242	45	25	9	3	37	21	22	20	21	40	71	28	11	8	16	2	2	1	6	18	d__Bacteria;k__norank_d__Bacteria;p__Bacteroidota;c__Bacteroidia;o__Bacteroidales;f__Tannerellaceae;g__Parabacteroides;s__Porphyromonadaceae_bacterium_DJF_B175
OTU243	2	3	5	0	0	0	0	1	0	0	0	243	0	22	23	20	1	2	1	2	d__Bacteria;k__norank_d__Bacteria;p__Firmicutes;c__Clostridia;o__Clostridia_UCG-014;f__norank_o__Clostridia_UCG-014;g__norank_f__norank_o__Clostridia_UCG-014;s__uncultured_bacterium_g__norank_f__norank_o__Clostridia_UCG-014
OTU244	11	11	9	1	1	4	3	4	0	3	0	11	3	6	5	5	4	0	0	3	d__Bacteria;k__norank_d__Bacteria;p__Firmicutes;c__Bacilli;o__Erysipelotrichales;f__Erysipelotrichaceae;g__Solobacterium;s__unclassified_g__Solobacterium
OTU245	9	7	70	0	3	2	1	2	4	3	3	14	97	8	2	0	9	3	4	0	d__Bacteria;k__norank_d__Bacteria;p__Firmicutes;c__Clostridia;o__Christensenellales;f__Christensenellaceae;g__Christensenellaceae_R-7_group;s__unclassified_g__Christensenellaceae_R-7_group
OTU246	0	0	0	2	7	0	0	0	0	0	0	153	0	3	156	0	15	0	0	2	d__Bacteria;k__norank_d__Bacteria;p__Firmicutes;c__Clostridia;o__Christensenellales;f__Christensenellaceae;g__Christensenellaceae_R-7_group;s__human_gut_metagenome_g__Christensenellaceae_R-7_group
OTU247	8	1	110	8	80	796	316	9	510	17	8	95	18	113	19	21	22	3	0	8	d__Bacteria;k__norank_d__Bacteria;p__Firmicutes;c__Clostridia;o__Oscillospirales;f__Oscillospiraceae;g__UCG-005;s__unclassified_g__UCG-005
OTU248	0	0	0	0	0	0	0	0	0	0	0	2	2	0	9	0	0	0	0	3	d__Bacteria;k__norank_d__Bacteria;p__Spirochaetota;c__Spirochaetia;o__Spirochaetales;f__Spirochaetaceae;g__Treponema;s__Treponema_succinifaciens_DSM_2489
OTU249	0	0	0	0	0	0	0	0	1	0	0	12	0	0	9	0	0	0	0	0	d__Bacteria;k__norank_d__Bacteria;p__Firmicutes;c__Negativicutes;o__Veillonellales-Selenomonadales;f__Selenomonadaceae;g__Mitsuokella;s__uncultured_bacterium_g__Mitsuokella
OTU250	0	2	0	1	2	1	0	0	1	0	0	3	0	0	1	0	0	0	0	1	d__Bacteria;k__norank_d__Bacteria;p__Firmicutes;c__Clostridia;o__Christensenellales;f__Christensenellaceae;g__norank_f__Christensenellaceae;s__unclassified_g__norank_f__Christensenellaceae
OTU251	2	1	5	3	10	0	0	6	0	12	0	45	11	2	25	2	3	0	0	4	d__Bacteria;k__norank_d__Bacteria;p__Firmicutes;c__Clostridia;o__Oscillospirales;f__Eubacterium_coprostanoligenes_group;g__norank_f__Eubacterium_coprostanoligenes_group;s__unclassified_g__norank_f__Eubacterium_coprostanoligenes_group
OTU252	42	17	4	156	10	40	23	4	16	4	41	457	127	115	63	12	9	6	2	5	d__Bacteria;k__norank_d__Bacteria;p__Firmicutes;c__Bacilli;o__RF39;f__norank_o__RF39;g__norank_f__norank_o__RF39;s__uncultured_bacterium_g__norank_f__norank_o__RF39
OTU253	0	4	5	2	38	0	0	6	0	1	0	3	0	6	53	5	3	10	13	14	d__Bacteria;k__norank_d__Bacteria;p__Firmicutes;c__Bacilli;o__Lactobacillales;f__Lactobacillaceae;g__Lactobacillus;s__unclassified_g__Lactobacillus
OTU254	0	1	0	0	0	3	0	1	0	0	0	14	0	2	0	2	0	0	0	3	d__Bacteria;k__norank_d__Bacteria;p__Firmicutes;c__Clostridia;o__Lachnospirales;f__Lachnospiraceae;g__Dorea;s__unclassified_g__Dorea
OTU255	20	73	5	8	38	0	0	67	0	70	0	89	0	10	20	3	3	9	13	23	d__Bacteria;k__norank_d__Bacteria;p__Firmicutes;c__Clostridia;o__Clostridiales;f__Clostridiaceae;g__Clostridium_sensu_stricto_1;s__unclassified_g__Clostridium_sensu_stricto_1
OTU256	0	0	1	3	0	11	3	8	7	4	4	10	17	1	11	1	0	0	0	1	d__Bacteria;k__norank_d__Bacteria;p__Firmicutes;c__Clostridia;o__Eubacteriales;f__Eubacteriaceae;g__Eubacterium;s__unclassified_g__Eubacterium
OTU257	5	1	9	0	0	0	0	0	0	0	0	0	165	0	0	0	0	0	0	0	d__Bacteria;k__norank_d__Bacteria;p__Spirochaetota;c__Spirochaetia;o__Spirochaetales;f__Spirochaetaceae;g__Treponema;s__unclassified_g__Treponema
OTU258	4	3	0	0	0	0	0	2	0	1	0	0	2	0	1	0	0	1	0	0	d__Bacteria;k__norank_d__Bacteria;p__Firmicutes;c__Clostridia;o__Lachnospirales;f__Lachnospiraceae;g__Ruminococcus_gauvreauii_group;s__unclassified_g__Ruminococcus_gauvreauii_group
OTU259	0	0	284	0	8	0	0	0	0	0	0	0	460	0	0	0	0	0	0	0	d__Bacteria;k__norank_d__Bacteria;p__Spirochaetota;c__Spirochaetia;o__Spirochaetales;f__Spirochaetaceae;g__Treponema;s__Treponema_sp._9AD01
OTU260	1	0	0	0	0	0	0	0	0	0	0	1	1	0	0	0	1	0	0	0	d__Bacteria;k__norank_d__Bacteria;p__Firmicutes;c__Clostridia;o__Oscillospirales;f__UCG-010;g__norank_f__UCG-010;s__uncultured_bacterium_g__norank_f__UCG-010
OTU261	1	1	2	0	0	0	0	7	0	5	0	0	5	0	0	0	5	31	30	0	d__Bacteria;k__norank_d__Bacteria;p__Firmicutes;c__Clostridia;o__Clostridia_UCG-014;f__norank_o__Clostridia_UCG-014;g__norank_f__norank_o__Clostridia_UCG-014;s__unclassified_g__norank_f__norank_o__Clostridia_UCG-014
OTU262	6	3	0	1	9	0	0	0	0	0	0	0	2	0	0	2	7	0	2	0	d__Bacteria;k__norank_d__Bacteria;p__Firmicutes;c__Clostridia;o__Oscillospirales;f__Ruminococcaceae;g__Subdoligranulum;s__uncultured_Faecalibacterium_sp._g__Subdoligranulum
OTU263	29	6	22	0	35	0	0	0	0	0	0	1	1660	0	0	0	73	12	53	3	d__Bacteria;k__norank_d__Bacteria;p__Spirochaetota;c__Spirochaetia;o__Spirochaetales;f__Spirochaetaceae;g__Treponema;s__uncultured_bacterium_g__Treponema
OTU264	0	0	68	0	0	0	0	0	0	0	0	0	20	0	0	0	15	0	0	0	d__Bacteria;k__norank_d__Bacteria;p__Bacteroidota;c__Bacteroidia;o__Bacteroidales;f__Bacteroidales_RF16_group;g__norank_f__Bacteroidales_RF16_group;s__uncultured_bacterium_g__norank_f__Bacteroidales_RF16_group
OTU265	0	0	1	0	0	0	0	0	0	0	0	0	2	0	0	0	0	0	0	0	d__Bacteria;k__norank_d__Bacteria;p__Firmicutes;c__Bacilli;o__Izemoplasmatales;f__norank_o__Izemoplasmatales;g__norank_f__norank_o__Izemoplasmatales;s__unclassified_g__norank_f__norank_o__Izemoplasmatales
OTU266	1	0	1	0	0	0	0	0	0	0	0	0	2	0	0	0	6	0	1	0	d__Bacteria;k__norank_d__Bacteria;p__Bacteroidota;c__Bacteroidia;o__Bacteroidales;f__Rikenellaceae;g__Rikenellaceae_RC9_gut_group;s__uncultured_bacterium_g__Rikenellaceae_RC9_gut_group
OTU267	1	1	1	0	1	0	0	0	0	1	1	1032	5882	2	5	0	34	880	714	113	d__Bacteria;k__norank_d__Bacteria;p__Firmicutes;c__Clostridia;o__Clostridiales;f__Clostridiaceae;g__Sarcina;s__uncultured_bacterium_g__Sarcina
OTU268	0	0	185	0	13	0	0	1	0	0	4	0	169	0	0	0	71	11	13	1	d__Bacteria;k__norank_d__Bacteria;p__Bacteroidota;c__Bacteroidia;o__Bacteroidales;f__p-251-o5;g__norank_f__p-251-o5;s__uncultured_bacterium_g__norank_f__p-251-o5
OTU269	28	9	1	0	8	0	0	0	0	0	0	5	211	3	12	0	6	1	3	0	d__Bacteria;k__norank_d__Bacteria;p__Firmicutes;c__Clostridia;o__Christensenellales;f__Christensenellaceae;g__Christensenellaceae_R-7_group;s__uncultured_spirochete_g__Christensenellaceae_R-7_group
OTU270	14	2	2	0	1	0	0	0	0	0	1	0	3	0	0	0	0	0	0	0	d__Bacteria;k__norank_d__Bacteria;p__Bacteroidota;c__Bacteroidia;o__Bacteroidales;f__Prevotellaceae;g__Prevotellaceae_UCG-001;s__uncultured_bacterium_g__Prevotellaceae_UCG-001
OTU271	0	0	0	40	0	628	516	6	673	17	0	24	1	0	30	0	0	0	0	1	d__Bacteria;k__norank_d__Bacteria;p__Firmicutes;c__Bacilli;o__Erysipelotrichales;f__Erysipelotrichaceae;g__Erysipelotrichaceae_UCG-009;s__uncultured_rumen_bacterium_g__Erysipelotrichaceae_UCG-009
OTU272	63	44	120	0	22	0	0	0	0	0	0	1	320	0	0	0	18	4	9	2	d__Bacteria;k__norank_d__Bacteria;p__Firmicutes;c__Clostridia;o__Christensenellales;f__Christensenellaceae;g__Christensenellaceae_R-7_group;s__metagenome_g__Christensenellaceae_R-7_group
OTU273	54	42	74	36	13	73	55	2	58	4	70	15	371	16	4	20	16	19	27	19	d__Bacteria;k__norank_d__Bacteria;p__Firmicutes;c__Clostridia;o__Lachnospirales;f__Lachnospiraceae;g__unclassified_f__Lachnospiraceae;s__unclassified_f__Lachnospiraceae
OTU274	2	4	25	10	1	1	1	4	0	6	6	21	34	2	7	1	17	9	5	15	d__Bacteria;k__norank_d__Bacteria;p__Firmicutes;c__Clostridia;o__Lachnospirales;f__Lachnospiraceae;g__Lachnospiraceae_NK4A136_group;s__Lachnospiraceae_bacterium_GAM79
OTU275	29	30	42	9	12	20	24	6	22	14	14	44	180	1	1	1	15	27	13	1	d__Bacteria;k__norank_d__Bacteria;p__Firmicutes;c__Clostridia;o__Oscillospirales;f__Ruminococcaceae;g__norank_f__Ruminococcaceae;s__unclassified_g__norank_f__Ruminococcaceae
OTU276	16	20	99	0	14	0	0	15	1	24	0	0	1380	0	0	1	1991	1137	1297	1	d__Bacteria;k__norank_d__Bacteria;p__Firmicutes;c__Clostridia;o__Lachnospirales;f__Lachnospiraceae;g__Lachnospiraceae_XPB1014_group;s__uncultured_bacterium_g__Lachnospiraceae_XPB1014_group
OTU277	0	0	2	0	0	0	0	0	0	0	0	0	21	0	0	0	0	0	0	0	d__Bacteria;k__norank_d__Bacteria;p__Bacteroidota;c__Bacteroidia;o__Bacteroidales;f__p-2534-18B5_gut_group;g__norank_f__p-2534-18B5_gut_group;s__uncultured_bacterium_g__norank_f__p-2534-18B5_gut_group
OTU278	175	27	64	9	31	1	0	13	1	15	25	1	199	11	17	4	11	5	18	0	d__Bacteria;k__norank_d__Bacteria;p__Actinobacteriota;c__Coriobacteriia;o__Coriobacteriales;f__Eggerthellaceae;g__norank_f__Eggerthellaceae;s__uncultured_bacterium_g__norank_f__Eggerthellaceae
OTU279	5	3	232	0	2	1	0	0	0	1	0	5	19	1	3	0	12	0	1	0	d__Bacteria;k__norank_d__Bacteria;p__Firmicutes;c__Clostridia;o__Oscillospirales;f__Oscillospiraceae;g__UCG-002;s__uncultured_bacterium_g__UCG-002
OTU280	432	297	15	12	632	33	31	8	30	12	15	234	10	29	28	5	37	7	12	11	d__Bacteria;k__norank_d__Bacteria;p__Firmicutes;c__Bacilli;o__Erysipelotrichales;f__Erysipelotrichaceae;g__norank_f__Erysipelotrichaceae;s__uncultured_bacterium_g__norank_f__Erysipelotrichaceae
OTU281	1	0	46	0	3	0	0	5	0	2	34	9	71	6	0	3	61	5	4	0	d__Bacteria;k__norank_d__Bacteria;p__Firmicutes;c__Clostridia;o__Oscillospirales;f__Oscillospiraceae;g__UCG-005;s__uncultured_bacterium_g__UCG-005
OTU282	0	0	19	0	0	0	0	0	0	0	0	0	193	0	0	0	0	0	0	0	d__Bacteria;k__norank_d__Bacteria;p__Firmicutes;c__Clostridia;o__Oscillospirales;f__Ruminococcaceae;g__norank_f__Ruminococcaceae;s__unclassified_g__norank_f__Ruminococcaceae
OTU283	137	46	146	3	23	32	27	37	37	48	51	136	86	136	14	117	206	133	121	78	d__Bacteria;k__norank_d__Bacteria;p__Firmicutes;c__Clostridia;o__Oscillospirales;f__Oscillospiraceae;g__UCG-005;s__uncultured_bacterium_g__UCG-005
OTU284	0	0	1	0	1	0	1	0	1	0	0	4	6	0	1	0	5	0	2	0	d__Bacteria;k__norank_d__Bacteria;p__Firmicutes;c__Clostridia;o__Christensenellales;f__Christensenellaceae;g__norank_f__Christensenellaceae;s__uncultured_bacterium_g__norank_f__Christensenellaceae
OTU285	0	0	3	1	0	0	0	0	0	0	0	6	0	2	0	0	1	0	0	0	d__Bacteria;k__norank_d__Bacteria;p__Firmicutes;c__Clostridia;o__unclassified_c__Clostridia;f__unclassified_c__Clostridia;g__unclassified_c__Clostridia;s__unclassified_c__Clostridia
OTU286	0	0	0	0	0	1	0	0	0	0	0	0	0	1	0	1	0	0	0	0	d__Bacteria;k__norank_d__Bacteria;p__Firmicutes;c__unclassified_p__Firmicutes;o__unclassified_p__Firmicutes;f__unclassified_p__Firmicutes;g__unclassified_p__Firmicutes;s__unclassified_p__Firmicutes
OTU287	3	0	0	1	2	0	0	2	0	1	2	17	15	10	0	0	4	4	6	0	d__Bacteria;k__norank_d__Bacteria;p__Firmicutes;c__Clostridia;o__Monoglobales;f__Monoglobaceae;g__Monoglobus;s__uncultured_rumen_bacterium_g__Monoglobus
OTU288	0	0	0	0	0	0	0	0	0	0	0	0	0	1	0	2	2	0	0	0	d__Bacteria;k__norank_d__Bacteria;p__Firmicutes;c__Clostridia;o__Oscillospirales;f__Oscillospiraceae;g__unclassified_f__Oscillospiraceae;s__unclassified_f__Oscillospiraceae
OTU289	0	0	0	0	0	0	0	0	0	0	0	8	0	11	10	0	0	2	3	0	d__Bacteria;k__norank_d__Bacteria;p__Desulfobacterota;c__Desulfovibrionia;o__Desulfovibrionales;f__Desulfovibrionaceae;g__Desulfovibrio;s__metagenome_g__Desulfovibrio
OTU290	1	3	0	0	0	0	0	0	0	0	0	0	0	4	0	0	0	0	0	0	d__Bacteria;k__norank_d__Bacteria;p__Firmicutes;c__Clostridia;o__Oscillospirales;f__Ruminococcaceae;g__Candidatus_Soleaferrea;s__uncultured_Anaerotruncus_sp._g__Candidatus_Soleaferrea
OTU291	0	0	3	1	0	0	0	0	0	0	0	0	1	1	0	1	1	0	1	2	d__Bacteria;k__norank_d__Bacteria;p__Firmicutes;c__Clostridia;o__Clostridia_vadinBB60_group;f__norank_o__Clostridia_vadinBB60_group;g__norank_f__norank_o__Clostridia_vadinBB60_group;s__uncultured_organism_g__norank_f__norank_o__Clostridia_vadinBB60_group
OTU292	0	0	0	0	0	0	0	0	0	0	0	0	0	1	0	0	0	0	0	0	d__Bacteria;k__norank_d__Bacteria;p__Actinobacteriota;c__Coriobacteriia;o__Coriobacteriales;f__unclassified_o__Coriobacteriales;g__unclassified_o__Coriobacteriales;s__unclassified_o__Coriobacteriales
OTU293	23	21	9	10	44	10	7	0	2	0	1	58	1	102	1	46	49	0	0	19	d__Bacteria;k__norank_d__Bacteria;p__Firmicutes;c__Bacilli;o__RF39;f__norank_o__RF39;g__norank_f__norank_o__RF39;s__uncultured_bacterium_g__norank_f__norank_o__RF39
OTU294	0	0	0	0	2	0	0	0	0	0	0	0	0	1	2	0	0	0	0	2	d__Bacteria;k__norank_d__Bacteria;p__Firmicutes;c__Clostridia;o__unclassified_c__Clostridia;f__unclassified_c__Clostridia;g__unclassified_c__Clostridia;s__unclassified_c__Clostridia
OTU295	0	1	0	0	0	0	0	0	0	0	0	2	0	3	1	0	0	0	1	1	d__Bacteria;k__norank_d__Bacteria;p__Firmicutes;c__Clostridia;o__Lachnospirales;f__Lachnospiraceae;g__Oribacterium;s__uncultured_bacterium_g__Oribacterium
OTU296	31	28	6	1	1	0	0	1	0	3	2	17	2	142	0	14	1	2	7	1	d__Bacteria;k__norank_d__Bacteria;p__Firmicutes;c__Bacilli;o__RF39;f__norank_o__RF39;g__norank_f__norank_o__RF39;s__uncultured_bacterium_g__norank_f__norank_o__RF39
OTU297	13	0	0	7	0	0	1	3	0	1	0	4	0	28	12	0	0	0	0	0	d__Bacteria;k__norank_d__Bacteria;p__Bacteroidota;c__Bacteroidia;o__Bacteroidales;f__norank_o__Bacteroidales;g__norank_f__norank_o__Bacteroidales;s__uncultured_bacterium_g__norank_f__norank_o__Bacteroidales
OTU298	24	25	1094	433	2113	17	31	93	33	88	54	131	14207	7115	2133	11975	7235	3915	4970	769	d__Bacteria;k__norank_d__Bacteria;p__Firmicutes;c__Bacilli;o__Lactobacillales;f__Lactobacillaceae;g__Lactobacillus;s__Lactobacillus_johnsonii
OTU299	0	0	0	0	0	1	2	0	0	1	0	0	0	19	0	10	28	0	0	0	d__Bacteria;k__norank_d__Bacteria;p__Firmicutes;c__Bacilli;o__RF39;f__norank_o__RF39;g__norank_f__norank_o__RF39;s__unclassified_g__norank_f__norank_o__RF39
OTU300	7	2	98	1	1	0	0	34	0	71	31	139	1	174	0	37	63	7	9	16	d__Bacteria;k__norank_d__Bacteria;p__Firmicutes;c__Bacilli;o__RF39;f__norank_o__RF39;g__norank_f__norank_o__RF39;s__uncultured_bacterium_g__norank_f__norank_o__RF39
OTU301	5	1	31	0	2	0	0	0	0	0	0	0	90	1	0	0	0	0	0	6	d__Bacteria;k__norank_d__Bacteria;p__Spirochaetota;c__Spirochaetia;o__Spirochaetales;f__Spirochaetaceae;g__Treponema;s__uncultured_bacterium_g__Treponema
OTU302	0	0	1	0	0	0	0	2	0	6	0	0	1	9	0	0	1	1	2	0	d__Bacteria;k__norank_d__Bacteria;p__Firmicutes;c__Bacilli;o__RF39;f__norank_o__RF39;g__norank_f__norank_o__RF39;s__uncultured_bacterium_g__norank_f__norank_o__RF39
OTU303	1	2	123	8	3	4	6	18	7	8	1	18	4	12	1	4	7	21	10	10	d__Bacteria;k__norank_d__Bacteria;p__Firmicutes;c__Clostridia;o__Oscillospirales;f__Ruminococcaceae;g__Faecalibacterium;s__unclassified_g__Faecalibacterium
OTU304	51	36	0	0	0	0	0	5	0	3	60	74	107	143	0	14	1	5	8	31	d__Bacteria;k__norank_d__Bacteria;p__Firmicutes;c__Clostridia;o__Clostridia_UCG-014;f__norank_o__Clostridia_UCG-014;g__norank_f__norank_o__Clostridia_UCG-014;s__uncultured_bacterium_g__norank_f__norank_o__Clostridia_UCG-014
OTU305	4	0	0	0	0	0	0	0	0	0	0	0	0	2	0	1	3	0	0	0	d__Bacteria;k__norank_d__Bacteria;p__Firmicutes;c__Bacilli;o__RF39;f__norank_o__RF39;g__norank_f__norank_o__RF39;s__unclassified_g__norank_f__norank_o__RF39
OTU306	0	0	1	1	0	0	0	0	0	1	0	1	1	4	0	1	0	0	0	0	d__Bacteria;k__norank_d__Bacteria;p__Firmicutes;c__Clostridia;o__Lachnospirales;f__Lachnospiraceae;g__unclassified_f__Lachnospiraceae;s__unclassified_f__Lachnospiraceae
OTU307	0	0	4	0	0	0	0	0	0	0	0	1	6	157	0	17	10	66	68	13	d__Bacteria;k__norank_d__Bacteria;p__Firmicutes;c__Clostridia;o__Clostridia_UCG-014;f__norank_o__Clostridia_UCG-014;g__norank_f__norank_o__Clostridia_UCG-014;s__uncultured_bacterium_g__norank_f__norank_o__Clostridia_UCG-014
OTU308	48	120	6	48	134	0	1	14	4	6	0	2	0	60	22	18	9	19	21	16	d__Bacteria;k__norank_d__Bacteria;p__Firmicutes;c__unclassified_p__Firmicutes;o__unclassified_p__Firmicutes;f__unclassified_p__Firmicutes;g__unclassified_p__Firmicutes;s__unclassified_p__Firmicutes
OTU309	17	20	23	53	88	30	18	50	19	32	115	598	3	338	87	293	124	25	29	12	d__Bacteria;k__norank_d__Bacteria;p__Firmicutes;c__Clostridia;o__Clostridia_UCG-014;f__norank_o__Clostridia_UCG-014;g__norank_f__norank_o__Clostridia_UCG-014;s__unclassified_g__norank_f__norank_o__Clostridia_UCG-014
OTU310	0	0	0	0	0	1	0	1	0	1	1	0	0	32	0	0	14	0	0	0	d__Bacteria;k__norank_d__Bacteria;p__Bacteroidota;c__Bacteroidia;o__Bacteroidales;f__Muribaculaceae;g__norank_f__Muribaculaceae;s__unclassified_g__norank_f__Muribaculaceae
OTU311	5	2	0	39	0	61	29	6	50	12	10	53	2	10	6	3	18	1	0	3	d__Bacteria;k__norank_d__Bacteria;p__Bacteroidota;c__Bacteroidia;o__Bacteroidales;f__Muribaculaceae;g__norank_f__Muribaculaceae;s__uncultured_organism_g__norank_f__Muribaculaceae
OTU312	0	0	7	0	3	31	21	3	20	2	12	4	8	260	0	1	42	25	24	1	d__Bacteria;k__norank_d__Bacteria;p__Firmicutes;c__Bacilli;o__RF39;f__norank_o__RF39;g__norank_f__norank_o__RF39;s__unclassified_g__norank_f__norank_o__RF39
OTU313	13	9	19	14	1	5	9	3	3	7	68	11	190	66	0	63	10	153	193	15	d__Bacteria;k__norank_d__Bacteria;p__Firmicutes;c__Bacilli;o__RF39;f__norank_o__RF39;g__norank_f__norank_o__RF39;s__uncultured_bacterium_g__norank_f__norank_o__RF39
OTU314	0	1	28	0	0	0	0	1	0	2	0	31	0	82	0	5	48	16	6	0	d__Bacteria;k__norank_d__Bacteria;p__Firmicutes;c__Bacilli;o__RF39;f__norank_o__RF39;g__norank_f__norank_o__RF39;s__unclassified_g__norank_f__norank_o__RF39
OTU315	0	0	0	0	0	0	1	0	1	1	0	1	0	0	2	0	0	0	0	0	d__Bacteria;k__norank_d__Bacteria;p__Firmicutes;c__Bacilli;o__Erysipelotrichales;f__Erysipelatoclostridiaceae;g__UCG-004;s__uncultured_bacterium_g__UCG-004
OTU316	8	13	1	5	118	2	1	1	3	1	103	11	0	26	81	10	1	15	25	32	d__Bacteria;k__norank_d__Bacteria;p__Firmicutes;c__Clostridia;o__Lachnospirales;f__Lachnospiraceae;g__Eubacterium_ruminantium_group;s__uncultured_bacterium_g__Eubacterium_ruminantium_group
OTU317	0	0	0	0	0	0	0	6	0	1	0	2	0	2	19	1	0	0	0	0	d__Bacteria;k__norank_d__Bacteria;p__Firmicutes;c__Clostridia;o__Lachnospirales;f__Lachnospiraceae;g__Lachnospiraceae_NK3A20_group;s__unclassified_g__Lachnospiraceae_NK3A20_group
OTU318	2	1	27	5	114	0	0	18	0	21	0	17	21	66	180	31	163	148	142	101	d__Bacteria;k__norank_d__Bacteria;p__Firmicutes;c__Bacilli;o__Lactobacillales;f__Lactobacillaceae;g__Lactobacillus;s__unclassified_g__Lactobacillus
OTU319	24	76	7	8	46	0	0	342	0	206	0	161	15	16	63	4	18	45	27	95	d__Bacteria;k__norank_d__Bacteria;p__Firmicutes;c__Clostridia;o__Oscillospirales;f__Ruminococcaceae;g__Subdoligranulum;s__unclassified_g__Subdoligranulum
OTU320	3	1	0	1	0	0	0	0	0	0	0	1	0	0	1	0	3	0	0	2	d__Bacteria;k__norank_d__Bacteria;p__Firmicutes;c__Clostridia;o__Oscillospirales;f__Oscillospiraceae;g__NK4A214_group;s__uncultured_bacterium_g__NK4A214_group
OTU321	0	3	0	2	0	1	0	0	0	0	0	0	0	0	2	0	0	0	0	0	d__Bacteria;k__norank_d__Bacteria;p__Firmicutes;c__Clostridia;o__Clostridia_vadinBB60_group;f__norank_o__Clostridia_vadinBB60_group;g__norank_f__norank_o__Clostridia_vadinBB60_group;s__unclassified_g__norank_f__norank_o__Clostridia_vadinBB60_group
OTU322	7	18	1	10	4	0	0	21	0	37	0	6	0	2	23	1	5	10	9	0	d__Bacteria;k__norank_d__Bacteria;p__Firmicutes;c__Clostridia;o__Lachnospirales;f__Lachnospiraceae;g__Ruminococcus_gauvreauii_group;s__uncultured_organism_g__Ruminococcus_gauvreauii_group
OTU323	96	159	270	46	2	18	11	18	39	41	169	274	30	37	220	25	178	135	147	121	d__Bacteria;k__norank_d__Bacteria;p__Firmicutes;c__Clostridia;o__Lachnospirales;f__Lachnospiraceae;g__Eubacterium_hallii_group;s__uncultured_bacterium_g__Eubacterium_hallii_group
OTU324	0	0	0	0	0	0	2	0	0	0	0	0	0	0	2	0	0	0	0	0	d__Bacteria;k__norank_d__Bacteria;p__Bacteroidota;c__Bacteroidia;o__Bacteroidales;f__Marinifilaceae;g__Odoribacter;s__uncultured_bacterium_g__Odoribacter
OTU325	0	0	0	0	0	1	1	0	0	0	0	1	0	0	6	0	0	0	0	1	d__Bacteria;k__norank_d__Bacteria;p__Firmicutes;c__Clostridia;o__Oscillospirales;f__Oscillospiraceae;g__UCG-002;s__unclassified_g__UCG-002
OTU326	75	37	73	3	1	1	0	147	2	186	4	8	56	18	28	46	351	3	4	26	d__Bacteria;k__norank_d__Bacteria;p__Bacteroidota;c__Bacteroidia;o__Bacteroidales;f__Muribaculaceae;g__norank_f__Muribaculaceae;s__unclassified_g__norank_f__Muribaculaceae
OTU327	0	0	0	0	0	0	0	0	0	2	0	1	0	0	1	0	0	0	0	0	d__Bacteria;k__norank_d__Bacteria;p__Firmicutes;c__Bacilli;o__Erysipelotrichales;f__Erysipelatoclostridiaceae;g__Asteroleplasma;s__Asteroleplasma_anaerobium
OTU328	1	2	1	0	0	0	0	0	1	0	0	8	2	0	15	0	0	0	0	0	d__Bacteria;k__norank_d__Bacteria;p__Firmicutes;c__Clostridia;o__Christensenellales;f__Christensenellaceae;g__Christensenellaceae_R-7_group;s__unclassified_g__Christensenellaceae_R-7_group
OTU329	0	0	0	1	0	0	0	0	0	0	0	0	0	0	8	0	0	0	0	0	d__Bacteria;k__norank_d__Bacteria;p__Firmicutes;c__Negativicutes;o__Veillonellales-Selenomonadales;f__Selenomonadaceae;g__norank_f__Selenomonadaceae;s__Veillonellaceae_bacterium_DJF_CR19
OTU330	11	40	13	5	54	0	0	275	0	309	0	62	0	15	200	2	34	115	113	133	d__Bacteria;k__norank_d__Bacteria;p__Firmicutes;c__Clostridia;o__Clostridiales;f__Clostridiaceae;g__Clostridium_sensu_stricto_1;s__uncultured_bacterium_g__Clostridium_sensu_stricto_1
OTU331	5	18	0	2	2	0	1	5	0	3	0	2	3	2	143	0	3	15	18	9	d__Bacteria;k__norank_d__Bacteria;p__Firmicutes;c__Bacilli;o__Lactobacillales;f__unclassified_o__Lactobacillales;g__unclassified_o__Lactobacillales;s__unclassified_o__Lactobacillales
OTU332	0	0	0	0	0	0	0	1	0	0	0	0	1	0	1	0	0	0	0	0	d__Bacteria;k__norank_d__Bacteria;p__Firmicutes;c__Clostridia;o__Oscillospirales;f__Ruminococcaceae;g__norank_f__Ruminococcaceae;s__uncultured_Clostridium_sp._g__norank_f__Ruminococcaceae
OTU333	74	65	457	71	8	0	0	13	0	22	0	1	1	2	98	0	44	3	3	4	d__Bacteria;k__norank_d__Bacteria;p__Firmicutes;c__Clostridia;o__Clostridiales;f__Clostridiaceae;g__Clostridium_sensu_stricto_1;s__Clostridium_butyricum
OTU334	0	0	0	1	0	4	3	0	1	0	0	0	0	0	43	0	0	0	0	0	d__Bacteria;k__norank_d__Bacteria;p__Firmicutes;c__Clostridia;o__Lachnospirales;f__Lachnospiraceae;g__unclassified_f__Lachnospiraceae;s__unclassified_f__Lachnospiraceae
OTU335	4	4	0	58	0	0	0	0	0	0	0	16	0	133	297	0	1	21	21	11	d__Bacteria;k__norank_d__Bacteria;p__Actinobacteriota;c__Coriobacteriia;o__Coriobacteriales;f__Eggerthellaceae;g__unclassified_f__Eggerthellaceae;s__unclassified_f__Eggerthellaceae
OTU336	25	11	20	8	27	40	19	12	51	11	6	100	6	137	88	162	16	16	18	18	d__Bacteria;k__norank_d__Bacteria;p__Firmicutes;c__Clostridia;o__Lachnospirales;f__Lachnospiraceae;g__Eubacterium_eligens_group;s__uncultured_bacterium_g__Eubacterium_eligens_group
OTU337	7	1	0	3	15	1	2	1	1	6	1	0	0	5	1	5	1	0	1	2	d__Bacteria;k__norank_d__Bacteria;p__Firmicutes;c__Clostridia;o__Lachnospirales;f__Lachnospiraceae;g__Anaerostipes;s__uncultured_bacterium_g__Anaerostipes
OTU338	0	0	0	0	0	1	0	0	0	1	0	0	0	5	15	0	3	0	0	0	d__Bacteria;k__norank_d__Bacteria;p__Firmicutes;c__Clostridia;o__Lachnospirales;f__Lachnospiraceae;g__Coprococcus;s__unclassified_g__Coprococcus
OTU339	1	0	0	0	0	0	0	0	0	0	0	9	0	0	17	0	1	0	0	1	d__Bacteria;k__norank_d__Bacteria;p__Firmicutes;c__Clostridia;o__Christensenellales;f__Christensenellaceae;g__Christensenellaceae_R-7_group;s__human_gut_metagenome_g__Christensenellaceae_R-7_group
OTU340	1	0	0	0	2	0	0	3	1	1	0	9	1	2	5	1	1	0	0	0	d__Bacteria;k__norank_d__Bacteria;p__Bacteroidota;c__Bacteroidia;o__Bacteroidales;f__Rikenellaceae;g__Rikenellaceae_RC9_gut_group;s__metagenome_g__Rikenellaceae_RC9_gut_group
OTU341	13	4	4	24	64	0	0	4	0	8	0	78	223	173	296	0	9	78	97	59	d__Bacteria;k__norank_d__Bacteria;p__Firmicutes;c__Clostridia;o__Clostridia_UCG-014;f__norank_o__Clostridia_UCG-014;g__norank_f__norank_o__Clostridia_UCG-014;s__uncultured_rumen_bacterium_g__norank_f__norank_o__Clostridia_UCG-014
OTU342	138	90	0	0	0	0	0	3	0	2	0	3	0	0	4	0	0	1	2	0	d__Bacteria;k__norank_d__Bacteria;p__Firmicutes;c__Clostridia;o__Christensenellales;f__Christensenellaceae;g__Christensenellaceae_R-7_group;s__unclassified_g__Christensenellaceae_R-7_group
OTU343	678	1024	1042	209	1463	5	1	4598	9	7420	0	3526	68	1594	6035	149	3762	7147	8697	4188	d__Bacteria;k__norank_d__Bacteria;p__Firmicutes;c__Clostridia;o__Peptostreptococcales-Tissierellales;f__Peptostreptococcaceae;g__Terrisporobacter;s__uncultured_bacterium_g__Terrisporobacter
OTU344	0	1	1	0	1	1	0	0	0	0	0	0	0	1	1	0	0	0	0	0	d__Bacteria;k__norank_d__Bacteria;p__Firmicutes;c__Clostridia;o__Oscillospirales;f__Ruminococcaceae;g__norank_f__Ruminococcaceae;s__Clostridium_leptum_g__norank
OTU345	8	2	14	5	11	3	5	22	5	3	110	13	34	0	33	0	6	1	2	2	d__Bacteria;k__norank_d__Bacteria;p__Bacteroidota;c__Bacteroidia;o__Bacteroidales;f__Bacteroidaceae;g__Bacteroides;s__uncultured_bacterium_g__Bacteroides
OTU346	0	0	0	0	0	0	0	0	0	0	0	0	0	0	3	0	0	0	0	0	d__Bacteria;k__norank_d__Bacteria;p__Firmicutes;c__Clostridia;o__Clostridiales;f__Clostridiaceae;g__Clostridium_sensu_stricto_1;s__unclassified_g__Clostridium_sensu_stricto_1
OTU347	2	4	14	1	12	0	1	3	2	2	19	4	24	7	4	4	46	15	5	3	d__Bacteria;k__norank_d__Bacteria;p__Actinobacteriota;c__Coriobacteriia;o__Coriobacteriales;f__Eggerthellaceae;g__Slackia;s__unclassified_g__Slackia
OTU348	0	0	0	0	0	0	0	0	0	0	0	0	0	1	1	0	0	0	0	0	d__Bacteria;k__norank_d__Bacteria;p__Actinobacteriota;c__Coriobacteriia;o__Coriobacteriales;f__Atopobiaceae;g__unclassified_f__Atopobiaceae;s__unclassified_f__Atopobiaceae
OTU349	0	0	0	0	0	2	0	0	1	0	0	0	0	0	8	0	0	0	0	0	d__Bacteria;k__norank_d__Bacteria;p__Bacteroidota;c__Bacteroidia;o__Bacteroidales;f__Bacteroidaceae;g__Bacteroides;s__uncultured_bacterium_g__Bacteroides
OTU350	0	0	0	0	0	0	0	0	0	0	0	0	0	0	7	0	0	0	0	0	d__Bacteria;k__norank_d__Bacteria;p__Fibrobacterota;c__Fibrobacteria;o__Fibrobacterales;f__Fibrobacteraceae;g__Fibrobacter;s__Fibrobacter_intestinalis
OTU351	83	49	8	24	3	12	7	10	6	10	10	24	24	25	124	164	20	17	22	7	d__Bacteria;k__norank_d__Bacteria;p__Firmicutes;c__Clostridia;o__Clostridia_UCG-014;f__norank_o__Clostridia_UCG-014;g__norank_f__norank_o__Clostridia_UCG-014;s__unclassified_g__norank_f__norank_o__Clostridia_UCG-014
OTU352	2	0	0	2	0	1	1	2	0	2	2	2	0	0	28	0	0	0	0	0	d__Bacteria;k__norank_d__Bacteria;p__Firmicutes;c__Clostridia;o__Peptostreptococcales-Tissierellales;f__Anaerovoracaceae;g__Family_XIII_AD3011_group;s__uncultured_organism_g__Family_XIII_AD3011_group
OTU353	0	0	0	0	0	0	0	0	0	0	0	0	0	0	10	0	0	0	0	0	d__Bacteria;k__norank_d__Bacteria;p__Firmicutes;c__Clostridia;o__Monoglobales;f__Monoglobaceae;g__Monoglobus;s__uncultured_bacterium_g__Monoglobus
OTU354	11	13	0	0	0	0	0	0	0	0	2	0	0	0	4	0	0	0	0	4	d__Bacteria;k__norank_d__Bacteria;p__Actinobacteriota;c__Coriobacteriia;o__Coriobacteriales;f__Coriobacteriaceae;g__Collinsella;s__uncultured_bacterium_g__Collinsella
OTU355	0	0	0	0	0	0	0	0	0	0	0	0	0	0	0	0	0	0	0	0	d__Bacteria;k__norank_d__Bacteria;p__Firmicutes;c__Clostridia;o__Lachnospirales;f__Lachnospiraceae;g__Epulopiscium;s__uncultured_organism_g__Epulopiscium
OTU356	1	7	0	12	0	9	10	0	15	0	0	11	1	3	1	2	0	0	0	0	d__Bacteria;k__norank_d__Bacteria;p__Firmicutes;c__Clostridia;o__Lachnospirales;f__Lachnospiraceae;g__Fusicatenibacter;s__uncultured_organism_g__Fusicatenibacter
OTU357	0	0	0	2	2	0	0	2	0	1	1	0	0	0	0	0	1	0	0	0	d__Bacteria;k__norank_d__Bacteria;p__Firmicutes;c__Clostridia;o__Oscillospirales;f__Oscillospiraceae;g__norank_f__Oscillospiraceae;s__uncultured_organism_g__norank_f__Oscillospiraceae
OTU358	0	0	0	0	0	0	0	0	0	0	2	0	1	0	0	0	0	0	0	0	d__Bacteria;k__norank_d__Bacteria;p__Firmicutes;c__Clostridia;o__Christensenellales;f__Christensenellaceae;g__norank_f__Christensenellaceae;s__Christensenella_sp._Marseille-P2437
OTU359	0	0	0	0	0	0	0	0	0	0	0	0	0	0	0	0	0	0	0	0	d__Bacteria;k__norank_d__Bacteria;p__Actinobacteriota;c__Actinobacteria;o__Actinomycetales;f__Actinomycetaceae;g__Actinomyces;s__Schaalia_odontolytica
OTU360	0	0	0	0	0	0	0	1	0	0	0	0	0	0	0	0	0	0	0	0	d__Bacteria;k__norank_d__Bacteria;p__Spirochaetota;c__Spirochaetia;o__Spirochaetales;f__Spirochaetaceae;g__Sphaerochaeta;s__unclassified_g__Sphaerochaeta
OTU361	0	0	0	0	0	0	0	0	0	0	0	0	0	0	0	0	0	0	0	0	d__Bacteria;k__norank_d__Bacteria;p__Patescibacteria;c__Saccharimonadia;o__Saccharimonadales;f__Saccharimonadaceae;g__TM7x;s__unclassified_g__TM7x
OTU362	0	0	0	0	0	0	0	0	0	0	1	1	0	1	1	0	0	0	0	0	d__Bacteria;k__norank_d__Bacteria;p__Patescibacteria;c__Saccharimonadia;o__Saccharimonadales;f__Saccharimonadaceae;g__norank_f__Saccharimonadaceae;s__uncultured_bacterium_g__norank_f__Saccharimonadaceae
OTU363	2	0	0	0	0	0	0	0	0	0	0	0	0	0	3	0	1	0	0	0	d__Bacteria;k__norank_d__Bacteria;p__Bacteroidota;c__Bacteroidia;o__Bacteroidales;f__Prevotellaceae;g__Alloprevotella;s__unclassified_g__Alloprevotella
OTU364	0	0	0	0	0	0	0	0	0	0	0	0	0	0	0	0	0	0	0	0	d__Bacteria;k__norank_d__Bacteria;p__Verrucomicrobiota;c__Verrucomicrobiae;o__Verrucomicrobiales;f__Akkermansiaceae;g__Akkermansia;s__Akkermansia_muciniphila
OTU365	14	14	65	5	0	41	22	1	80	0	0	0	0	0	0	1	0	7	7	0	d__Bacteria;k__norank_d__Bacteria;p__Firmicutes;c__Bacilli;o__Lactobacillales;f__Lactobacillaceae;g__Lactobacillus;s__unclassified_g__Lactobacillus
OTU366	58	26	4	11	5	9	12	26	23	33	321	129	38	145	80	22	17	17	28	10	d__Bacteria;k__norank_d__Bacteria;p__Firmicutes;c__Clostridia;o__Oscillospirales;f__Eubacterium_coprostanoligenes_group;g__norank_f__Eubacterium_coprostanoligenes_group;s__unclassified_g__norank_f__Eubacterium_coprostanoligenes_group
OTU367	0	0	0	0	0	0	0	0	0	0	0	0	0	0	0	0	0	0	0	0	d__Bacteria;k__norank_d__Bacteria;p__Actinobacteriota;c__Coriobacteriia;o__Coriobacteriales;f__Coriobacteriales_Incertae_Sedis;g__norank_f__Coriobacteriales_Incertae_Sedis;s__uncultured_organism_g__norank_f__Coriobacteriales_Incertae_Sedis
OTU368	0	1	1	0	0	1	3	0	6	0	0	5	0	0	0	0	1	0	0	0	d__Bacteria;k__norank_d__Bacteria;p__Firmicutes;c__Clostridia;o__Lachnospirales;f__Lachnospiraceae;g__unclassified_f__Lachnospiraceae;s__unclassified_f__Lachnospiraceae
OTU369	0	0	0	0	0	0	0	0	0	0	1	0	0	0	0	0	0	0	0	0	d__Bacteria;k__norank_d__Bacteria;p__Bacteroidota;c__Bacteroidia;o__Bacteroidales;f__Prevotellaceae;g__Alloprevotella;s__uncultured_bacterium_g__Alloprevotella
OTU370	0	0	0	0	0	0	0	0	0	0	0	0	0	0	0	0	0	0	0	0	d__Bacteria;k__norank_d__Bacteria;p__Actinobacteriota;c__Coriobacteriia;o__Coriobacteriales;f__Coriobacteriales_Incertae_Sedis;g__Raoultibacter;s__unclassified_g__Raoultibacter
OTU371	16	19	27	40	15	63	42	42	77	87	10	24	98	26	58	35	3	22	28	65	d__Bacteria;k__norank_d__Bacteria;p__Firmicutes;c__Clostridia;o__Peptostreptococcales-Tissierellales;f__Anaerovoracaceae;g__Family_XIII_AD3011_group;s__uncultured_bacterium_g__Family_XIII_AD3011_group
OTU372	0	0	0	0	0	0	0	0	0	0	0	0	0	0	0	0	0	0	0	0	d__Bacteria;k__norank_d__Bacteria;p__Firmicutes;c__Negativicutes;o__Veillonellales-Selenomonadales;f__Veillonellaceae;g__Dialister;s__Dialister_invisus_DSM_15470
OTU373	0	0	0	0	0	0	0	0	0	0	0	0	0	0	0	0	0	1	0	0	d__Bacteria;k__norank_d__Bacteria;p__Firmicutes;c__Clostridia;o__Clostridiales;f__Clostridiaceae;g__Clostridium_sensu_stricto_1;s__Clostridium_perfringens_g__Clostridium_sensu_stricto_1
OTU374	0	0	0	0	0	0	0	0	0	0	0	0	0	0	0	0	0	0	0	0	d__Bacteria;k__norank_d__Bacteria;p__Actinobacteriota;c__Coriobacteriia;o__Coriobacteriales;f__Eggerthellaceae;g__CHKCI002;s__uncultured_bacterium_g__CHKCI002
OTU375	4	0	0	0	0	3	0	0	2	0	0	0	0	0	12	0	0	1	0	0	d__Bacteria;k__norank_d__Bacteria;p__Firmicutes;c__Clostridia;o__Oscillospirales;f__Ruminococcaceae;g__unclassified_f__Ruminococcaceae;s__unclassified_f__Ruminococcaceae
OTU376	0	0	0	0	0	0	0	5	0	1	0	5	0	1	0	0	0	0	0	0	d__Bacteria;k__norank_d__Bacteria;p__Bacteroidota;c__Bacteroidia;o__Bacteroidales;f__Bacteroidaceae;g__Bacteroides;s__Bacteroides_plebeius
OTU377	40	14	4	1	10	30	19	36	69	9	8	9	25	16	38	5	1	1	1	14	d__Bacteria;k__norank_d__Bacteria;p__Bacteroidota;c__Bacteroidia;o__Bacteroidales;f__Prevotellaceae;g__Prevotella;s__uncultured_bacterium_g__Prevotella
OTU378	0	0	5	0	0	0	0	1	0	0	0	1	1	0	0	0	0	3	3	0	d__Bacteria;k__norank_d__Bacteria;p__Bacteroidota;c__Bacteroidia;o__Bacteroidales;f__Bacteroidales_RF16_group;g__norank_f__Bacteroidales_RF16_group;s__uncultured_bacterium_g__norank_f__Bacteroidales_RF16_group
OTU379	1	0	3	1	4	0	0	8	0	4	25	2	3	1	8	2	1	0	0	3	d__Bacteria;k__norank_d__Bacteria;p__Bacteroidota;c__Bacteroidia;o__Bacteroidales;f__Rikenellaceae;g__Rikenellaceae_RC9_gut_group;s__uncultured_bacterium_g__Rikenellaceae_RC9_gut_group
OTU380	0	0	0	0	0	0	0	0	0	0	0	0	0	0	0	0	0	0	0	0	d__Bacteria;k__norank_d__Bacteria;p__Actinobacteriota;c__Coriobacteriia;o__Coriobacteriales;f__Eggerthellaceae;g__Gordonibacter;s__Gordonibacter_urolithinfaciens
OTU381	9	3	21	12	5	3	2	35	0	33	0	36	7	20	51	2	13	1	0	9	d__Bacteria;k__norank_d__Bacteria;p__Bacteroidota;c__Bacteroidia;o__Bacteroidales;f__Rikenellaceae;g__Rikenellaceae_RC9_gut_group;s__uncultured_bacterium_g__Rikenellaceae_RC9_gut_group
OTU382	1	0	6	1	7	0	0	2	0	0	0	6	0	3	2	2	2	0	0	4	d__Bacteria;k__norank_d__Bacteria;p__Bacteroidota;c__Bacteroidia;o__Bacteroidales;f__Rikenellaceae;g__Rikenellaceae_RC9_gut_group;s__uncultured_bacterium_g__Rikenellaceae_RC9_gut_group
OTU383	0	0	0	0	0	0	0	1	0	0	0	1	7	0	0	0	0	0	1	0	d__Bacteria;k__norank_d__Bacteria;p__Bacteroidota;c__Bacteroidia;o__Bacteroidales;f__Prevotellaceae;g__unclassified_f__Prevotellaceae;s__unclassified_f__Prevotellaceae
OTU384	481	529	67	344	513	124	565	2348	414	1854	3022	1176	513	433	315	353	261	236	292	369	d__Bacteria;k__norank_d__Bacteria;p__Firmicutes;c__Clostridia;o__Oscillospirales;f__Ruminococcaceae;g__Subdoligranulum;s__uncultured_bacterium_g__Subdoligranulum
OTU385	1	0	0	0	0	0	1	0	1	0	0	5	1	0	1	0	0	0	0	0	d__Bacteria;k__norank_d__Bacteria;p__Bacteroidota;c__Bacteroidia;o__Bacteroidales;f__Prevotellaceae;g__norank_f__Prevotellaceae;s__uncultured_bacterium_g__norank_f__Prevotellaceae
OTU386	0	0	0	0	0	12	9	0	8	0	0	2	0	0	3	0	0	0	0	0	d__Bacteria;k__norank_d__Bacteria;p__Bacteroidota;c__Bacteroidia;o__Bacteroidales;f__Bacteroidaceae;g__Bacteroides;s__Bacteroides_vulgatus
OTU387	0	0	0	0	0	0	0	0	0	0	0	0	0	0	0	0	0	0	0	0	d__Bacteria;k__norank_d__Bacteria;p__Actinobacteriota;c__Coriobacteriia;o__Coriobacteriales;f__Eggerthellaceae;g__Eggerthella;s__uncultured_bacterium_g__Eggerthella
OTU388	158	67	544	89	74	71	74	199	73	183	2534	319	104	620	171	257	287	269	297	108	d__Bacteria;k__norank_d__Bacteria;p__Firmicutes;c__Clostridia;o__Clostridia_UCG-014;f__norank_o__Clostridia_UCG-014;g__norank_f__norank_o__Clostridia_UCG-014;s__uncultured_bacterium_g__norank_f__norank_o__Clostridia_UCG-014
OTU389	0	0	0	0	0	0	0	0	0	0	0	0	0	0	0	0	0	0	0	0	d__Bacteria;k__norank_d__Bacteria;p__Actinobacteriota;c__Actinobacteria;o__Micrococcales;f__Micrococcaceae;g__Rothia;s__unclassified_g__Rothia
OTU390	0	0	0	0	0	0	0	0	0	0	0	0	0	0	0	0	0	0	0	0	d__Bacteria;k__norank_d__Bacteria;p__Actinobacteriota;c__Coriobacteriia;o__Coriobacteriales;f__Eggerthellaceae;g__Adlercreutzia;s__uncultured_bacterium_g__Adlercreutzia
OTU391	0	0	0	0	0	0	0	0	0	0	0	0	0	0	0	0	0	0	0	0	d__Bacteria;k__norank_d__Bacteria;p__Firmicutes;c__Clostridia;o__Peptostreptococcales-Tissierellales;f__norank_o__Peptostreptococcales-Tissierellales;g__Parvimonas;s__Parvimonas_micra
OTU392	0	0	9	0	1	0	0	0	0	0	0	0	0	0	0	0	0	0	0	0	d__Bacteria;k__norank_d__Bacteria;p__Bacteroidota;c__Bacteroidia;o__Bacteroidales;f__Bacteroidales_RF16_group;g__norank_f__Bacteroidales_RF16_group;s__uncultured_rumen_bacterium_g__norank_f__Bacteroidales_RF16_group
OTU393	0	0	0	0	0	0	0	0	0	0	0	0	0	0	0	0	0	0	0	0	d__Bacteria;k__norank_d__Bacteria;p__Firmicutes;c__Negativicutes;o__Acidaminococcales;f__Acidaminococcaceae;g__Phascolarctobacterium;s__Phascolarctobacterium_faecium
OTU394	0	0	0	0	0	0	0	0	0	0	0	0	0	0	0	0	0	0	0	0	d__Bacteria;k__norank_d__Bacteria;p__Actinobacteriota;c__Coriobacteriia;o__Coriobacteriales;f__unclassified_o__Coriobacteriales;g__unclassified_o__Coriobacteriales;s__unclassified_o__Coriobacteriales
OTU395	5	0	0	0	3	2	3	0	4	0	21	0	0	0	0	0	0	0	0	0	d__Bacteria;k__norank_d__Bacteria;p__Bacteroidota;c__Bacteroidia;o__Bacteroidales;f__Prevotellaceae;g__Alloprevotella;s__uncultured_bacterium_g__Alloprevotella
OTU396	1	1	0	0	0	0	0	0	0	0	4	0	0	0	0	0	0	0	0	0	d__Bacteria;k__norank_d__Bacteria;p__Firmicutes;c__Negativicutes;o__Veillonellales-Selenomonadales;f__Selenomonadaceae;g__Anaerovibrio;s__uncultured_bacterium_g__Anaerovibrio
OTU397	0	0	0	0	0	0	0	0	0	0	0	0	0	0	0	0	0	0	0	0	d__Bacteria;k__norank_d__Bacteria;p__Firmicutes;c__Bacilli;o__Lactobacillales;f__Carnobacteriaceae;g__Granulicatella;s__uncultured_organism_g__Granulicatella
OTU398	0	0	0	0	0	0	0	0	0	0	0	0	0	0	0	0	0	0	0	0	d__Bacteria;k__norank_d__Bacteria;p__Firmicutes;c__Bacilli;o__RF39;f__norank_o__RF39;g__norank_f__norank_o__RF39;s__metagenome_g__norank_f__norank_o__RF39
OTU399	0	1	0	0	0	0	0	0	0	0	2	0	0	0	0	0	0	1	0	9	d__Bacteria;k__norank_d__Bacteria;p__Firmicutes;c__Bacilli;o__Lactobacillales;f__Streptococcaceae;g__Streptococcus;s__Streptococcus_gordonii
OTU400	0	0	0	0	0	0	0	0	0	0	0	1	0	0	0	0	0	0	0	0	d__Bacteria;k__norank_d__Bacteria;p__Bacteroidota;c__Bacteroidia;o__Bacteroidales;f__Muribaculaceae;g__norank_f__Muribaculaceae;s__uncultured_bacterium_g__norank_f__Muribaculaceae
OTU401	0	0	0	0	0	0	0	0	0	0	1	0	0	0	0	0	0	0	0	0	d__Bacteria;k__norank_d__Bacteria;p__Proteobacteria;c__Gammaproteobacteria;o__Burkholderiales;f__Sutterellaceae;g__Parasutterella;s__uncultured_organism_g__Parasutterella
OTU402	0	0	0	0	0	0	0	0	0	0	0	0	0	0	0	0	0	0	0	0	d__Bacteria;k__norank_d__Bacteria;p__Firmicutes;c__Bacilli;o__Staphylococcales;f__Gemellaceae;g__Gemella;s__uncultured_bacterium_g__Gemella
OTU403	0	0	0	0	0	0	0	0	0	0	27	1	13	0	0	0	0	10	6	0	d__Bacteria;k__norank_d__Bacteria;p__Firmicutes;c__Bacilli;o__RF39;f__norank_o__RF39;g__norank_f__norank_o__RF39;s__human_gut_metagenome_g__norank_f__norank
OTU404	0	0	0	0	0	0	0	0	0	0	0	0	0	0	0	0	0	0	0	0	d__Bacteria;k__norank_d__Bacteria;p__Actinobacteriota;c__Coriobacteriia;o__Coriobacteriales;f__Atopobiaceae;g__Atopobium;s__unclassified_g__Atopobium
OTU405	8	3	50	5	18	0	0	27	2	44	182	69	47	2	10	1	51	10	15	90	d__Bacteria;k__norank_d__Bacteria;p__Bacteroidota;c__Bacteroidia;o__Bacteroidales;f__Tannerellaceae;g__Parabacteroides;s__Porphyromonadaceae_bacterium_DJF_B175
OTU406	0	0	0	0	0	0	0	0	0	0	0	0	0	0	0	0	0	0	0	0	d__Bacteria;k__norank_d__Bacteria;p__Firmicutes;c__Clostridia;o__Peptococcales;f__Peptococcaceae;g__Peptococcus;s__uncultured_bacterium_g__Peptococcus
OTU407	0	0	0	0	0	0	0	0	0	0	0	0	0	0	0	0	0	0	0	0	d__Bacteria;k__norank_d__Bacteria;p__Firmicutes;c__Bacilli;o__Lactobacillales;f__Streptococcaceae;g__Streptococcus;s__Streptococcus_mutans
OTU408	35	26	817	37	81	20	21	25	26	16	278	253	22	500	76	206	548	498	613	44	d__Bacteria;k__norank_d__Bacteria;p__Firmicutes;c__Clostridia;o__Clostridia_UCG-014;f__norank_o__Clostridia_UCG-014;g__norank_f__norank_o__Clostridia_UCG-014;s__unclassified_g__norank_f__norank_o__Clostridia_UCG-014
OTU409	0	0	0	0	0	0	0	0	0	0	0	0	0	0	0	0	0	3	0	0	d__Bacteria;k__norank_d__Bacteria;p__Proteobacteria;c__Gammaproteobacteria;o__Enterobacterales;f__Enterobacteriaceae;g__Enterobacter;s__unclassified_g__Enterobacter
OTU410	0	0	0	0	0	0	0	0	0	0	0	0	0	0	0	0	0	0	0	0	d__Bacteria;k__norank_d__Bacteria;p__Firmicutes;c__Bacilli;o__Lactobacillales;f__Streptococcaceae;g__Streptococcus;s__Streptococcus_anginosus
OTU411	0	2	0	1	1	0	0	0	0	0	6	9	0	0	4	0	12	9	0	2	d__Bacteria;k__norank_d__Bacteria;p__Actinobacteriota;c__Coriobacteriia;o__Coriobacteriales;f__norank_o__Coriobacteriales;g__norank_f__norank_o__Coriobacteriales;s__uncultured_bacterium_g__norank_f__norank_o__Coriobacteriales
OTU412	0	0	0	0	1	0	0	10	0	11	0	2	0	2	1	0	1	14	10	1	d__Bacteria;k__norank_d__Bacteria;p__Firmicutes;c__unclassified_p__Firmicutes;o__unclassified_p__Firmicutes;f__unclassified_p__Firmicutes;g__unclassified_p__Firmicutes;s__unclassified_p__Firmicutes
OTU413	3	2	534	0	0	0	0	153	0	144	0	1	0	0	1	0	0	1	0	1	d__Bacteria;k__norank_d__Bacteria;p__Firmicutes;c__Clostridia;o__Clostridia_UCG-014;f__norank_o__Clostridia_UCG-014;g__norank_f__norank_o__Clostridia_UCG-014;s__uncultured_bacterium_g__norank_f__norank_o__Clostridia_UCG-014
OTU414	0	0	0	0	0	0	0	0	0	0	0	0	0	0	0	0	0	0	0	0	d__Bacteria;k__norank_d__Bacteria;p__Actinobacteriota;c__Actinobacteria;o__Micrococcales;f__Micrococcaceae;g__Rothia;s__Rothia_mucilaginosa
OTU415	0	0	15	0	0	0	0	3	0	1	1	0	17	0	2	0	0	1	0	1	d__Bacteria;k__norank_d__Bacteria;p__Spirochaetota;c__Spirochaetia;o__Spirochaetales;f__Spirochaetaceae;g__Sphaerochaeta;s__uncultured_prokaryote_g__Sphaerochaeta
OTU416	0	0	0	0	0	0	0	0	0	0	0	0	0	0	0	0	0	0	0	0	d__Bacteria;k__norank_d__Bacteria;p__Bacteroidota;c__Bacteroidia;o__Bacteroidales;f__Tannerellaceae;g__Parabacteroides;s__Parabacteroides_merdae
OTU417	0	0	0	0	0	0	0	0	0	0	0	0	0	0	0	0	0	0	0	0	d__Bacteria;k__norank_d__Bacteria;p__Firmicutes;c__Bacilli;o__Erysipelotrichales;f__Erysipelatoclostridiaceae;g__Erysipelotrichaceae_UCG-003;s__unclassified_g__Erysipelotrichaceae_UCG-003
OTU418	1	0	6	0	2	0	0	1	0	1	0	1	20	1	2	0	2	1	0	0	d__Bacteria;k__norank_d__Bacteria;p__Spirochaetota;c__Spirochaetia;o__Spirochaetales;f__Spirochaetaceae;g__Sphaerochaeta;s__uncultured_bacterium_g__Sphaerochaeta
OTU419	29	25	5	1	40	20	17	3	22	2	144	209	9	37	12	223	24	32	40	140	d__Bacteria;k__norank_d__Bacteria;p__Firmicutes;c__Clostridia;o__Oscillospirales;f__Butyricicoccaceae;g__norank_f__Butyricicoccaceae;s__uncultured_bacterium_g__norank_f__Butyricicoccaceae
OTU420	589	617	4879	8147	10989	517	1258	331	1164	289	2017	587	9173	5569	8285	8708	4094	3186	4413	1091	d__Bacteria;k__norank_d__Bacteria;p__Firmicutes;c__Bacilli;o__Lactobacillales;f__Lactobacillaceae;g__Lactobacillus;s__Lactobacillus_reuteri
OTU421	0	0	0	0	0	0	0	0	0	0	0	0	0	0	0	0	0	0	0	0	d__Bacteria;k__norank_d__Bacteria;p__Proteobacteria;c__Gammaproteobacteria;o__Burkholderiales;f__Burkholderiaceae;g__Ralstonia;s__Ralstonia_pickettii
OTU422	14	7	2	0	0	3	1	9	1	16	0	7	0	1	6	0	3	2	0	0	d__Bacteria;k__norank_d__Bacteria;p__Firmicutes;c__Clostridia;o__Oscillospirales;f__Oscillospiraceae;g__Oscillospira;s__uncultured_bacterium_g__Oscillospira
OTU423	0	0	0	0	0	0	0	0	0	0	0	0	0	0	0	0	0	0	0	0	d__Bacteria;k__norank_d__Bacteria;p__Firmicutes;c__Bacilli;o__Erysipelotrichales;f__Erysipelatoclostridiaceae;g__Catenibacterium;s__unclassified_g__Catenibacterium
OTU424	2	2	0	0	0	0	0	0	0	0	0	0	0	0	0	0	1	0	0	0	d__Bacteria;k__norank_d__Bacteria;p__Actinobacteriota;c__Coriobacteriia;o__Coriobacteriales;f__Atopobiaceae;g__Olsenella;s__Olsenella_scatoligenes
OTU425	0	0	2	0	0	0	1	4	0	1	0	0	0	2	2	0	1	0	0	1	d__Bacteria;k__norank_d__Bacteria;p__Firmicutes;c__Clostridia;o__Oscillospirales;f__Ruminococcaceae;g__Paludicola;s__uncultured_bacterium_g__Paludicola
OTU426	0	0	43	2	1	3	1	4	0	4	7	9	0	15	0	16	38	15	15	1	d__Bacteria;k__norank_d__Bacteria;p__Firmicutes;c__Bacilli;o__RF39;f__norank_o__RF39;g__norank_f__norank_o__RF39;s__uncultured_bacterium_g__norank_f__norank_o__RF39
OTU427	51	45	12	8	14	3	2	24	7	16	9	40	15	24	9	21	17	26	40	28	d__Bacteria;k__norank_d__Bacteria;p__Firmicutes;c__Bacilli;o__Erysipelotrichales;f__Erysipelotrichaceae;g__norank_f__Erysipelotrichaceae;s__uncultured_Solobacterium_sp.
OTU428	0	0	0	0	0	0	0	0	1	0	0	0	0	0	1	0	0	0	0	0	d__Bacteria;k__norank_d__Bacteria;p__Firmicutes;c__Negativicutes;o__Veillonellales-Selenomonadales;f__Veillonellaceae;g__Allisonella;s__uncultured_bacterium_g__Allisonella
OTU429	0	0	0	0	0	0	0	0	0	0	0	2	0	0	0	0	0	0	0	0	d__Bacteria;k__norank_d__Bacteria;p__Firmicutes;c__Negativicutes;o__Veillonellales-Selenomonadales;f__Selenomonadaceae;g__unclassified_f__Selenomonadaceae;s__unclassified_f__Selenomonadaceae
OTU430	0	0	1	7	0	3	2	0	3	2	0	1	0	1	4	0	0	0	0	0	d__Bacteria;k__norank_d__Bacteria;p__Firmicutes;c__Bacilli;o__Erysipelotrichales;f__Erysipelotrichaceae;g__Erysipelotrichaceae_UCG-006;s__uncultured_bacterium_g__Erysipelotrichaceae_UCG-006
OTU431	0	0	0	0	0	0	0	0	0	0	0	0	0	0	0	0	0	0	0	0	d__Bacteria;k__norank_d__Bacteria;p__Proteobacteria;c__Gammaproteobacteria;o__Burkholderiales;f__Burkholderiaceae;g__Burkholderia-Caballeronia-Paraburkholderia;s__unclassified_g__Burkholderia-Caballeronia-Paraburkholderia
OTU432	9	7	4	7	6	7	1	14	4	7	36	14	8	9	2	24	5	12	10	15	d__Bacteria;k__norank_d__Bacteria;p__Firmicutes;c__Clostridia;o__Clostridia_UCG-014;f__norank_o__Clostridia_UCG-014;g__norank_f__norank_o__Clostridia_UCG-014;s__unclassified_g__norank_f__norank_o__Clostridia_UCG-014
OTU433	0	0	0	1	0	0	0	4	0	0	0	0	0	3	0	0	0	0	0	1	d__Bacteria;k__norank_d__Bacteria;p__Firmicutes;c__Clostridia;o__Lachnospirales;f__Lachnospiraceae;g__Lachnospiraceae_NK3A20_group;s__uncultured_bacterium_g__Lachnospiraceae_NK3A20_group
OTU434	0	0	0	2	8	0	0	0	0	0	0	0	12	1	19	28	2	2	4	0	d__Bacteria;k__norank_d__Bacteria;p__Firmicutes;c__Bacilli;o__Lactobacillales;f__Lactobacillaceae;g__Lactobacillus;s__unclassified_g__Lactobacillus
OTU435	5	2	42	10	27	47	43	22	76	37	149	217	20	49	24	3	48	199	127	62	d__Bacteria;k__norank_d__Bacteria;p__Firmicutes;c__Clostridia;o__Lachnospirales;f__Lachnospiraceae;g__unclassified_f__Lachnospiraceae;s__unclassified_f__Lachnospiraceae
OTU436	0	0	0	0	0	1	0	0	0	0	0	0	0	0	0	0	0	0	0	0	d__Bacteria;k__norank_d__Bacteria;p__Firmicutes;c__Negativicutes;o__Veillonellales-Selenomonadales;f__Veillonellaceae;g__Megasphaera;s__Megasphaera_hexanoica
OTU437	0	0	25	1	0	0	1	5	2	0	0	1	9	3	3	0	0	0	0	1	d__Bacteria;k__norank_d__Bacteria;p__Actinobacteriota;c__Coriobacteriia;o__Coriobacteriales;f__norank_o__Coriobacteriales;g__norank_f__norank_o__Coriobacteriales;s__uncultured_bacterium_g__norank_f__norank_o__Coriobacteriales
OTU438	263	145	432	246	0	0	0	3	0	4	3	252	1	74	7	81	78	78	89	5	d__Bacteria;k__norank_d__Bacteria;p__Firmicutes;c__Bacilli;o__RF39;f__norank_o__RF39;g__norank_f__norank_o__RF39;s__uncultured_bacterium_g__norank_f__norank_o__RF39
OTU439	8	11	5	31	7	132	120	7	158	4	154	22	0	23	67	24	3	8	8	7	d__Bacteria;k__norank_d__Bacteria;p__Firmicutes;c__Bacilli;o__Erysipelotrichales;f__Erysipelatoclostridiaceae;g__Catenibacterium;s__uncultured_bacterium_g__Catenibacterium
OTU440	6	6	2	3	1	7	11	23	31	7	24	13	2	3	33	5	2	5	14	2	d__Bacteria;k__norank_d__Bacteria;p__Actinobacteriota;c__Coriobacteriia;o__Coriobacteriales;f__Eggerthellaceae;g__unclassified_f__Eggerthellaceae;s__unclassified_f__Eggerthellaceae
OTU441	0	0	1	2	0	0	0	0	0	0	3	12	0	3	0	0	0	0	0	18	d__Bacteria;k__norank_d__Bacteria;p__Actinobacteriota;c__Coriobacteriia;o__Coriobacteriales;f__Coriobacteriaceae;g__Enorma;s__unclassified_g__Enorma
OTU442	3	2	2	6	0	0	0	4	0	9	1	4	0	0	6	0	0	0	0	1	d__Bacteria;k__norank_d__Bacteria;p__Firmicutes;c__Clostridia;o__Oscillospirales;f__Oscillospiraceae;g__Oscillibacter;s__unclassified_g__Oscillibacter
OTU443	3	0	0	0	0	0	0	1	0	0	0	0	1	0	0	0	2	0	0	0	d__Bacteria;k__norank_d__Bacteria;p__Bacteroidota;c__Bacteroidia;o__Bacteroidales;f__Prevotellaceae;g__Prevotellaceae_NK3B31_group;s__uncultured_bacterium_g__Prevotellaceae_NK3B31_group
OTU444	2	0	0	0	0	0	0	1	1	0	2	0	0	0	0	0	0	0	0	1	d__Bacteria;k__norank_d__Bacteria;p__Firmicutes;c__Clostridia;o__Oscillospirales;f__Oscillospiraceae;g__Colidextribacter;s__uncultured_bacterium_g__Colidextribacter
OTU445	27	9	6	13	5	0	0	3	0	4	0	1	6	35	31	0	63	0	0	1	d__Bacteria;k__norank_d__Bacteria;p__Firmicutes;c__Clostridia;o__Oscillospirales;f__Ruminococcaceae;g__Candidatus_Soleaferrea;s__uncultured_bacterium_g__Candidatus_Soleaferrea
OTU446	0	1	26	0	0	0	0	3	1	9	0	3	14	1	0	0	26	0	0	1	d__Bacteria;k__norank_d__Bacteria;p__Bacteroidota;c__Bacteroidia;o__Bacteroidales;f__Muribaculaceae;g__norank_f__Muribaculaceae;s__uncultured_bacterium_g__norank_f__Muribaculaceae
OTU447	9	6	45	0	8	2	5	6	5	16	1	15	12	6	4	5	22	18	14	6	d__Bacteria;k__norank_d__Bacteria;p__Actinobacteriota;c__Coriobacteriia;o__Coriobacteriales;f__Eggerthellaceae;g__norank_f__Eggerthellaceae;s__uncultured_bacterium_g__norank_f__Eggerthellaceae
OTU448	0	0	0	0	0	0	0	0	0	0	0	0	0	0	0	0	0	0	1	0	d__Bacteria;k__norank_d__Bacteria;p__Bacteroidota;c__Bacteroidia;o__Bacteroidales;f__Prevotellaceae;g__unclassified_f__Prevotellaceae;s__unclassified_f__Prevotellaceae
OTU449	0	0	0	0	0	0	0	0	0	0	0	0	0	0	0	0	0	0	0	0	d__Bacteria;k__norank_d__Bacteria;p__Firmicutes;c__Clostridia;o__Oscillospirales;f__Ruminococcaceae;g__Phocea;s__uncultured_bacterium_g__Phocea
OTU450	54	100	49	32	57	7	7	39	17	80	99	138	8	107	79	48	130	90	106	117	d__Bacteria;k__norank_d__Bacteria;p__Firmicutes;c__Clostridia;o__Lachnospirales;f__Lachnospiraceae;g__Marvinbryantia;s__unclassified_g__Marvinbryantia
OTU451	0	0	0	0	0	1	1	0	2	0	0	0	0	3	0	0	0	0	0	2	d__Bacteria;k__norank_d__Bacteria;p__Firmicutes;c__Bacilli;o__Lactobacillales;f__Enterococcaceae;g__Enterococcus;s__Enterococcus_faecium_g__Enterococcus
OTU452	7	1	16	0	15	0	0	0	0	2	39	0	22	7	0	6	1	0	0	0	d__Bacteria;k__norank_d__Bacteria;p__Firmicutes;c__Bacilli;o__RF39;f__norank_o__RF39;g__norank_f__norank_o__RF39;s__uncultured_bacterium_g__norank_f__norank_o__RF39
OTU453	0	0	0	0	0	0	0	0	0	0	0	0	0	0	0	0	0	0	0	0	d__Bacteria;k__norank_d__Bacteria;p__Firmicutes;c__Bacilli;o__RF39;f__norank_o__RF39;g__norank_f__norank_o__RF39;s__unclassified_g__norank_f__norank_o__RF39
OTU454	2	1	0	0	0	5	2	0	8	0	2	0	2	1	0	0	0	0	0	0	d__Bacteria;k__norank_d__Bacteria;p__Firmicutes;c__Bacilli;o__Lactobacillales;f__Lactobacillaceae;g__Lactobacillus;s__Lactobacillus_salivarius
OTU455	0	0	0	0	0	0	0	0	0	0	0	0	0	0	0	0	0	0	0	1	d__Bacteria;k__norank_d__Bacteria;p__Firmicutes;c__Bacilli;o__Bacillales;f__Bacillaceae;g__Geobacillus;s__Geobacillus_stearothermophilus_g__Geobacillus
OTU456	14	20	1124	12	24	33	18	38	41	65	18	152	88	7	39	10	109	34	46	24	d__Bacteria;k__norank_d__Bacteria;p__Firmicutes;c__Clostridia;o__Peptostreptococcales-Tissierellales;f__Anaerovoracaceae;g__Family_XIII_AD3011_group;s__uncultured_bacterium_g__Family_XIII_AD3011_group
OTU457	0	0	245	0	0	0	0	0	0	0	0	0	0	0	0	0	0	0	0	0	d__Bacteria;k__norank_d__Bacteria;p__Spirochaetota;c__Spirochaetia;o__Spirochaetales;f__Spirochaetaceae;g__Treponema;s__uncultured_bacterium_g__Treponema
OTU458	1	1	3	0	0	0	0	6	0	8	1	6	0	2	0	2	4	1	1	1	d__Bacteria;k__norank_d__Bacteria;p__Firmicutes;c__Clostridia;o__Oscillospirales;f__Ruminococcaceae;g__norank_f__Ruminococcaceae;s__metagenome_g__norank_f__Ruminococcaceae
OTU459	0	0	321	0	0	0	0	0	0	0	0	0	1	0	0	0	1	8	5	0	d__Bacteria;k__norank_d__Bacteria;p__Firmicutes;c__Bacilli;o__RF39;f__norank_o__RF39;g__norank_f__norank_o__RF39;s__unidentified_rumen_bacterium_RF9
OTU460	0	0	4	1	1	0	0	0	0	2	0	0	0	0	1	0	0	0	0	0	d__Bacteria;k__norank_d__Bacteria;p__Firmicutes;c__Bacilli;o__Erysipelotrichales;f__Erysipelatoclostridiaceae;g__UCG-004;s__uncultured_bacterium_g__UCG-004
OTU461	0	0	1	0	0	0	0	0	0	0	0	0	0	0	0	0	0	0	0	0	d__Bacteria;k__norank_d__Bacteria;p__Firmicutes;c__Clostridia;o__Clostridia_vadinBB60_group;f__norank_o__Clostridia_vadinBB60_group;g__norank_f__norank_o__Clostridia_vadinBB60_group;s__uncultured_bacterium_g__norank_f__norank_o__Clostridia_vadinBB60_group
OTU462	0	0	21	0	0	0	0	0	0	0	0	0	67	0	0	0	0	0	0	0	d__Bacteria;k__norank_d__Bacteria;p__Spirochaetota;c__Spirochaetia;o__Spirochaetales;f__Spirochaetaceae;g__Treponema;s__unclassified_g__Treponema
OTU463	1	0	0	0	0	1	4	3	2	5	7	0	10	6	0	6	15	0	0	1	d__Bacteria;k__norank_d__Bacteria;p__Firmicutes;c__Bacilli;o__RF39;f__norank_o__RF39;g__norank_f__norank_o__RF39;s__unclassified_g__norank_f__norank_o__RF39
OTU464	0	0	0	0	0	0	0	2	0	6	0	0	1	0	3	0	0	2	1	3	d__Bacteria;k__norank_d__Bacteria;p__Firmicutes;c__Bacilli;o__Lactobacillales;f__Lactobacillaceae;g__Lactobacillus;s__Lactobacillus_murinus
OTU465	0	0	58	0	0	0	0	0	0	0	0	0	1	0	0	0	2	0	0	0	d__Bacteria;k__norank_d__Bacteria;p__Verrucomicrobiota;c__Kiritimatiellae;o__WCHB1-41;f__norank_o__WCHB1-41;g__norank_f__norank_o__WCHB1-41;s__unclassified_g__norank_f__norank_o__WCHB1-41
OTU466	0	0	0	0	0	0	0	0	0	0	0	0	96	0	0	0	25	0	0	0	d__Bacteria;k__norank_d__Bacteria;p__Firmicutes;c__Bacilli;o__RF39;f__norank_o__RF39;g__norank_f__norank_o__RF39;s__uncultured_bacterium_g__norank_f__norank_o__RF39
OTU467	0	0	0	0	0	0	0	0	0	0	0	0	0	0	0	0	0	0	0	0	d__Bacteria;k__norank_d__Bacteria;p__Actinobacteriota;c__Actinobacteria;o__Streptosporangiales;f__Nocardiopsaceae;g__Nocardiopsis;s__Nocardiopsis_kunsanensis
OTU468	0	0	35	0	0	0	0	0	0	0	0	0	0	0	0	0	11	1	0	0	d__Bacteria;k__norank_d__Bacteria;p__Bacteroidota;c__Bacteroidia;o__Bacteroidales;f__Rikenellaceae;g__Rikenellaceae_RC9_gut_group;s__uncultured_bacterium_g__Rikenellaceae_RC9_gut_group
OTU469	3	0	6	0	0	0	0	4	0	3	0	9	1	3	0	0	1	3	0	0	d__Bacteria;k__norank_d__Bacteria;p__Bacteroidota;c__Bacteroidia;o__Bacteroidales;f__Prevotellaceae;g__Prevotella;s__uncultured_bacterium_g__Prevotella
OTU470	9	1	2	0	2	0	3	1	3	0	16	9	2	0	4	0	13	4	4	10	d__Bacteria;k__norank_d__Bacteria;p__Bacteroidota;c__Bacteroidia;o__Bacteroidales;f__Prevotellaceae;g__Prevotella;s__uncultured_bacterium_g__Prevotella
OTU471	0	0	8	2	0	0	0	2	0	1	0	8	1	1	0	2	1	0	0	3	d__Bacteria;k__norank_d__Bacteria;p__Bacteroidota;c__Bacteroidia;o__Bacteroidales;f__Rikenellaceae;g__Rikenellaceae_RC9_gut_group;s__uncultured_bacterium_g__Rikenellaceae_RC9_gut_group
OTU472	0	0	0	0	0	0	0	0	0	0	0	0	0	0	0	0	0	0	1	0	d__Bacteria;k__norank_d__Bacteria;p__Bacteroidota;c__Bacteroidia;o__Bacteroidales;f__Bacteroidaceae;g__Bacteroides;s__unclassified_g__Bacteroides
OTU473	0	0	12	0	0	0	0	0	0	0	0	0	2	0	0	0	1	0	0	0	d__Bacteria;k__norank_d__Bacteria;p__Bacteroidota;c__Bacteroidia;o__Bacteroidales;f__Prevotellaceae;g__Prevotella;s__uncultured_bacterium_g__Prevotella
OTU474	6	6	19	0	11	13	6	5	9	12	4	7	24	5	1	0	3	12	16	3	d__Bacteria;k__norank_d__Bacteria;p__Bacteroidota;c__Bacteroidia;o__Bacteroidales;f__Tannerellaceae;g__Parabacteroides;s__Porphyromonadaceae_bacterium_DJF_B175
OTU475	4	1	2	1	0	1	0	21	0	11	2	1	34	0	1	0	1	0	0	0	d__Bacteria;k__norank_d__Bacteria;p__Bacteroidota;c__Bacteroidia;o__Bacteroidales;f__Rikenellaceae;g__dgA-11_gut_group;s__uncultured_Bacteroidales_bacterium_g__dgA-11_gut_group
OTU476	0	0	2	0	0	0	0	0	0	0	0	1	0	0	0	0	0	0	0	0	d__Bacteria;k__norank_d__Bacteria;p__Bacteroidota;c__Bacteroidia;o__Bacteroidales;f__Rikenellaceae;g__Rikenellaceae_RC9_gut_group;s__uncultured_bacterium_g__Rikenellaceae_RC9_gut_group
OTU477	1	1	7	0	2	0	0	5	0	11	0	1	6	0	0	0	0	6	3	0	d__Bacteria;k__norank_d__Bacteria;p__Firmicutes;c__Bacilli;o__Lactobacillales;f__Streptococcaceae;g__Streptococcus;s__Streptococcus_ferus
OTU478	1	5	0	0	0	0	0	0	0	0	0	2	0	0	0	0	0	0	0	0	d__Bacteria;k__norank_d__Bacteria;p__Firmicutes;c__Clostridia;o__Oscillospirales;f__Oscillospiraceae;g__unclassified_f__Oscillospiraceae;s__unclassified_f__Oscillospiraceae
OTU479	0	0	0	0	0	0	0	1	2	0	0	5	0	0	1	0	0	0	0	1	d__Bacteria;k__norank_d__Bacteria;p__Bacteroidota;c__Bacteroidia;o__Bacteroidales;f__Tannerellaceae;g__Parabacteroides;s__uncultured_bacterium_g__Parabacteroides
OTU480	0	0	0	0	0	0	0	0	0	0	0	0	0	0	0	0	0	0	0	0	d__Bacteria;k__norank_d__Bacteria;p__Bacteroidota;c__Bacteroidia;o__Bacteroidales;f__Prevotellaceae;g__Prevotella;s__uncultured_bacterium_g__Prevotella
OTU481	0	0	1	0	0	0	0	0	0	0	3	1	0	1	0	0	1	0	0	0	d__Bacteria;k__norank_d__Bacteria;p__Bacteroidota;c__Bacteroidia;o__Bacteroidales;f__Prevotellaceae;g__Prevotellaceae_UCG-004;s__uncultured_bacterium_g__Prevotellaceae_UCG-004
OTU482	3	2	4	1	0	0	0	6	0	15	0	0	3	1	1	0	2	0	0	0	d__Bacteria;k__norank_d__Bacteria;p__Bacteroidota;c__Bacteroidia;o__Bacteroidales;f__Prevotellaceae;g__Prevotella;s__uncultured_bacterium_g__Prevotella
OTU483	0	0	0	0	0	0	0	0	0	0	0	0	0	0	0	0	0	0	0	0	d__Bacteria;k__norank_d__Bacteria;p__Actinobacteriota;c__Coriobacteriia;o__Coriobacteriales;f__Atopobiaceae;g__Olsenella;s__uncultured_bacterium_g__Olsenella
OTU484	0	1	2	1	0	0	0	0	0	0	1	0	0	18	0	1	0	0	0	0	d__Bacteria;k__norank_d__Bacteria;p__Actinobacteriota;c__Coriobacteriia;o__Coriobacteriales;f__Atopobiaceae;g__Olsenella;s__Olsenella_umbonata
OTU485	0	0	3	0	0	0	0	1	0	0	0	0	0	0	0	0	0	0	0	0	d__Bacteria;k__norank_d__Bacteria;p__Firmicutes;c__Bacilli;o__Acholeplasmatales;f__Acholeplasmataceae;g__Anaeroplasma;s__uncultured_bacterium_g__Anaeroplasma
OTU486	2	2	6	0	6	0	0	0	0	0	0	2	6	0	3	1	13	3	2	0	d__Bacteria;k__norank_d__Bacteria;p__Firmicutes;c__Clostridia;o__Oscillospirales;f__Ruminococcaceae;g__Eubacterium_siraeum_group;s__uncultured_bacterium_g__Eubacterium_siraeum_group
OTU487	0	0	1	0	0	0	0	1	0	1	0	0	3	1	0	0	0	0	0	0	d__Bacteria;k__norank_d__Bacteria;p__Spirochaetota;c__Spirochaetia;o__Spirochaetales;f__Spirochaetaceae;g__Sphaerochaeta;s__uncultured_prokaryote_g__Sphaerochaeta
OTU488	98	12	5	23	25	93	60	267	236	47	9	63	29	36	133	2	29	9	8	11	d__Bacteria;k__norank_d__Bacteria;p__Bacteroidota;c__Bacteroidia;o__Bacteroidales;f__Prevotellaceae;g__Prevotella;s__uncultured_bacterium_g__Prevotella
OTU489	0	0	1	0	0	0	0	0	0	0	0	0	0	0	0	0	0	0	0	0	d__Bacteria;k__norank_d__Bacteria;p__Firmicutes;c__Clostridia;o__Oscillospirales;f__unclassified_o__Oscillospirales;g__unclassified_o__Oscillospirales;s__unclassified_o__Oscillospirales
OTU490	1	1	501	1	10	0	0	3	1	5	4	5	10	4	14	28	18	3	7	0	d__Bacteria;k__norank_d__Bacteria;p__Firmicutes;c__Clostridia;o__Oscillospirales;f__Ruminococcaceae;g__Eubacterium_siraeum_group;s__unclassified_g__Eubacterium_siraeum_group
OTU491	0	0	0	0	0	0	0	0	0	0	0	0	0	0	0	0	0	0	0	0	d__Bacteria;k__norank_d__Bacteria;p__Firmicutes;c__Clostridia;o__Oscillospirales;f__Ruminococcaceae;g__norank_f__Ruminococcaceae;s__uncultured_bacterium_g__norank_f__Ruminococcaceae
OTU492	0	1	1	0	0	1	0	2	0	0	0	1	0	1	0	0	1	1	0	0	d__Bacteria;k__norank_d__Bacteria;p__Firmicutes;c__Clostridia;o__Oscillospirales;f__Butyricicoccaceae;g__UCG-009;s__uncultured_bacterium_g__UCG-009
OTU493	0	0	6	0	0	0	0	0	0	0	0	0	1	0	0	0	0	0	0	0	d__Bacteria;k__norank_d__Bacteria;p__Bacteroidota;c__Bacteroidia;o__Bacteroidales;f__Rikenellaceae;g__Rikenellaceae_RC9_gut_group;s__uncultured_bacterium_g__Rikenellaceae_RC9_gut_group
OTU494	0	0	2	0	0	0	0	5	0	10	0	0	0	0	1	0	2	0	0	2	d__Bacteria;k__norank_d__Bacteria;p__Fibrobacterota;c__Fibrobacteria;o__Fibrobacterales;f__Fibrobacteraceae;g__Fibrobacter;s__uncultured_bacterium_g__Fibrobacter
OTU495	1	0	4	1	0	0	1	24	0	8	0	15	16	3	18	2	6	6	1	2	d__Bacteria;k__norank_d__Bacteria;p__Bacteroidota;c__Bacteroidia;o__Bacteroidales;f__Prevotellaceae;g__unclassified_f__Prevotellaceae;s__unclassified_f__Prevotellaceae
OTU496	0	0	0	0	0	0	0	0	0	0	0	0	0	0	0	0	0	0	0	0	d__Bacteria;k__norank_d__Bacteria;p__Firmicutes;c__Clostridia;o__Oscillospirales;f__norank_o__Oscillospirales;g__Hydrogenoanaerobacterium;s__Selenomonadales_bacterium_Marseille-P2399
OTU497	0	1	13	0	0	0	0	0	0	0	0	5	0	0	1	0	4	1	1	0	d__Bacteria;k__norank_d__Bacteria;p__Firmicutes;c__Clostridia;o__Oscillospirales;f__UCG-010;g__norank_f__UCG-010;s__unclassified_g__norank_f__UCG-010
OTU498	12	1	17	8	1	1	4	32	11	6	18	6	22	4	11	1	8	3	2	8	d__Bacteria;k__norank_d__Bacteria;p__Bacteroidota;c__Bacteroidia;o__Bacteroidales;f__Prevotellaceae;g__Prevotellaceae_UCG-003;s__uncultured_bacterium_g__Prevotellaceae_UCG-003
OTU499	97	36	1	0	0	0	0	17	0	18	0	0	0	0	0	1	23	0	1	1	d__Bacteria;k__norank_d__Bacteria;p__Bacteroidota;c__Bacteroidia;o__Bacteroidales;f__Muribaculaceae;g__norank_f__Muribaculaceae;s__unclassified_g__norank_f__Muribaculaceae
OTU500	2	0	0	0	0	0	0	0	0	0	0	0	0	0	0	0	0	0	0	0	d__Bacteria;k__norank_d__Bacteria;p__Spirochaetota;c__Spirochaetia;o__Spirochaetales;f__Spirochaetaceae;g__Sphaerochaeta;s__uncultured_bacterium_g__Sphaerochaeta
OTU501	0	0	71	0	1	0	0	0	0	0	0	0	0	0	0	0	0	0	0	0	d__Bacteria;k__norank_d__Bacteria;p__Spirochaetota;c__Spirochaetia;o__Spirochaetales;f__Spirochaetaceae;g__Treponema;s__uncultured_bacterium_g__Treponema
OTU502	3	0	17	0	1	0	0	2	0	3	0	3	13	2	6	0	1	1	5	2	d__Bacteria;k__norank_d__Bacteria;p__Spirochaetota;c__Spirochaetia;o__Spirochaetales;f__Spirochaetaceae;g__Treponema;s__Treponema_berlinense
OTU503	2	0	0	1	1	0	0	10	0	6	0	4	0	0	0	0	0	0	0	0	d__Bacteria;k__norank_d__Bacteria;p__Bacteroidota;c__Bacteroidia;o__Bacteroidales;f__Bacteroidaceae;g__Bacteroides;s__unclassified_g__Bacteroides
OTU504	26	7	0	0	0	9	1	0	9	0	32	1	1	0	0	1	1	0	0	1	d__Bacteria;k__norank_d__Bacteria;p__Firmicutes;c__Clostridia;o__Oscillospirales;f__Butyricicoccaceae;g__Butyricicoccus;s__uncultured_bacterium_g__Butyricicoccus
OTU505	0	0	0	0	0	0	0	0	0	0	0	0	0	0	0	0	0	0	0	0	d__Bacteria;k__norank_d__Bacteria;p__Bacteroidota;c__Bacteroidia;o__Bacteroidales;f__Rikenellaceae;g__Rikenellaceae_RC9_gut_group;s__unclassified_g__Rikenellaceae_RC9_gut_group
OTU506	35	24	62	0	0	0	0	0	0	0	2	1	121	0	1	0	1	0	0	0	d__Bacteria;k__norank_d__Bacteria;p__Firmicutes;c__Clostridia;o__Clostridia_UCG-014;f__norank_o__Clostridia_UCG-014;g__norank_f__norank_o__Clostridia_UCG-014;s__gut_metagenome_g__norank_f__norank_o__Clostridia_UCG-014
OTU507	0	0	0	0	0	0	0	0	0	0	0	0	0	3	5	0	0	0	0	0	d__Bacteria;k__norank_d__Bacteria;p__Firmicutes;c__Clostridia;o__Peptostreptococcales-Tissierellales;f__Anaerovoracaceae;g__Family_XIII_UCG-001;s__uncultured_bacterium_g__Family_XIII_UCG-001
OTU508	0	0	0	9	0	0	0	0	0	0	0	1	0	3	9	0	0	0	0	0	d__Bacteria;k__norank_d__Bacteria;p__Firmicutes;c__Clostridia;o__Lachnospirales;f__Lachnospiraceae;g__Ruminococcus_gauvreauii_group;s__uncultured_rumen_bacterium_g__Ruminococcus_gauvreauii_group
OTU509	510	272	111	65	62	147	215	98	171	239	0	290	18	170	197	51	139	104	86	98	d__Bacteria;k__norank_d__Bacteria;p__Firmicutes;c__Bacilli;o__Erysipelotrichales;f__Erysipelotrichaceae;g__Solobacterium;s__uncultured_bacterium_g__Solobacterium
OTU510	0	0	1	0	0	0	0	1	1	0	0	1	0	2	0	0	0	0	0	1	d__Bacteria;k__norank_d__Bacteria;p__Firmicutes;c__Clostridia;o__Peptostreptococcales-Tissierellales;f__Anaerovoracaceae;g__Eubacterium_nodatum_group;s__unclassified_g__Eubacterium_nodatum_group
OTU511	0	0	3	3	0	1	0	12	0	23	0	129	17	26	1	0	0	0	2	6	d__Bacteria;k__norank_d__Bacteria;p__Firmicutes;c__Bacilli;o__Erysipelotrichales;f__Erysipelotrichaceae;g__Catenisphaera;s__unclassified_g__Catenisphaera
OTU512	0	0	0	1	0	0	1	0	0	0	0	0	0	0	0	1	0	0	0	0	d__Bacteria;k__norank_d__Bacteria;p__Firmicutes;c__Bacilli;o__Lactobacillales;f__Lactobacillaceae;g__Lactobacillus;s__unclassified_g__Lactobacillus
OTU513	1	0	0	1	0	0	0	0	1	0	0	0	0	0	0	0	0	0	0	0	d__Bacteria;k__norank_d__Bacteria;p__Firmicutes;c__Bacilli;o__Lactobacillales;f__Lactobacillaceae;g__Lactobacillus;s__unclassified_g__Lactobacillus
OTU514	0	0	0	0	0	0	1	0	1	1	0	0	0	0	0	0	0	0	0	0	d__Bacteria;k__norank_d__Bacteria;p__Firmicutes;c__Bacilli;o__Lactobacillales;f__Lactobacillaceae;g__Lactobacillus;s__unclassified_g__Lactobacillus
OTU515	0	0	0	0	0	1	0	0	1	0	0	0	0	0	1	0	0	0	0	0	d__Bacteria;k__norank_d__Bacteria;p__Bacteroidota;c__Bacteroidia;o__Bacteroidales;f__Prevotellaceae;g__Prevotella;s__metagenome_g__Prevotella
OTU516	0	0	0	0	0	0	0	0	0	0	0	0	0	0	0	0	0	0	0	0	d__Bacteria;k__norank_d__Bacteria;p__Bacteroidota;c__Bacteroidia;o__Bacteroidales;f__Prevotellaceae;g__unclassified_f__Prevotellaceae;s__unclassified_f__Prevotellaceae
OTU517	27	1	1	6	0	22	12	1	34	1	15	3	6	28	5	1	3	0	2	4	d__Bacteria;k__norank_d__Bacteria;p__Bacteroidota;c__Bacteroidia;o__Bacteroidales;f__Prevotellaceae;g__norank_f__Prevotellaceae;s__uncultured_bacterium_g__norank_f__Prevotellaceae
OTU518	5	10	0	0	1	0	0	1	0	0	8	5	3	5	0	2	1	0	0	0	d__Bacteria;k__norank_d__Bacteria;p__Firmicutes;c__Clostridia;o__Lachnospirales;f__Lachnospiraceae;g__Lachnospiraceae_FCS020_group;s__metagenome_g__Lachnospiraceae_FCS020_group
OTU519	13	1	5	48	10	34	19	6	55	1	11	0	4	5	5	4	0	1	2	0	d__Bacteria;k__norank_d__Bacteria;p__Bacteroidota;c__Bacteroidia;o__Bacteroidales;f__Muribaculaceae;g__norank_f__Muribaculaceae;s__uncultured_bacterium_g__norank_f__Muribaculaceae
OTU520	1	0	0	0	3	1	0	3	1	1	1	1	3	2	2	0	35	5	2	0	d__Bacteria;k__norank_d__Bacteria;p__Bacteroidota;c__Bacteroidia;o__Bacteroidales;f__Prevotellaceae;g__Alloprevotella;s__uncultured_bacterium_g__Alloprevotella
OTU521	0	0	1	4	0	0	2	2	0	0	6	1	3	21	23	0	0	0	0	2	d__Bacteria;k__norank_d__Bacteria;p__Cyanobacteria;c__Vampirivibrionia;o__Gastranaerophilales;f__norank_o__Gastranaerophilales;g__norank_f__norank_o__Gastranaerophilales;s__uncultured_bacterium_g__norank_f__norank_o__Gastranaerophilales
OTU522	0	0	0	0	0	0	0	0	0	0	0	0	0	4	7	0	0	0	0	3	d__Bacteria;k__norank_d__Bacteria;p__Bacteroidota;c__Bacteroidia;o__Bacteroidales;f__Prevotellaceae;g__unclassified_f__Prevotellaceae;s__unclassified_f__Prevotellaceae
OTU523	0	0	0	0	0	0	0	0	0	0	0	0	0	0	0	0	0	0	0	0	d__Bacteria;k__norank_d__Bacteria;p__Firmicutes;c__Clostridia;o__Lachnospirales;f__Lachnospiraceae;g__Sellimonas;s__uncultured_bacterium_g__Sellimonas
OTU524	0	0	0	1	0	1	1	0	0	0	10	0	0	4	1	0	0	0	1	0	d__Bacteria;k__norank_d__Bacteria;p__Firmicutes;c__unclassified_p__Firmicutes;o__unclassified_p__Firmicutes;f__unclassified_p__Firmicutes;g__unclassified_p__Firmicutes;s__unclassified_p__Firmicutes
OTU525	17	3	123	25	0	101	74	6	108	2	15	72	4	54	109	104	21	116	101	263	d__Bacteria;k__norank_d__Bacteria;p__Firmicutes;c__Clostridia;o__Oscillospirales;f__Oscillospiraceae;g__unclassified_f__Oscillospiraceae;s__unclassified_f__Oscillospiraceae
OTU526	2	0	4	6	0	0	0	35	4	4	3	4	69	15	49	1	13	0	1	2	d__Bacteria;k__norank_d__Bacteria;p__Bacteroidota;c__Bacteroidia;o__Bacteroidales;f__Prevotellaceae;g__Prevotellaceae_NK3B31_group;s__uncultured_Prevotella_sp._g__Prevotellaceae_NK3B31_group
OTU527	0	0	0	0	0	0	0	1	0	0	0	0	0	0	0	0	0	0	0	0	d__Bacteria;k__norank_d__Bacteria;p__Firmicutes;c__Clostridia;o__Peptostreptococcales-Tissierellales;f__Anaerovoracaceae;g__unclassified_f__Anaerovoracaceae;s__unclassified_f__Anaerovoracaceae
OTU528	0	0	0	0	0	0	0	0	0	0	1	0	0	0	0	0	0	0	0	1	d__Bacteria;k__norank_d__Bacteria;p__Firmicutes;c__Bacilli;o__Erysipelotrichales;f__Erysipelatoclostridiaceae;g__norank_f__Erysipelatoclostridiaceae;s__uncultured_bacterium_g__norank_f__Erysipelatoclostridiaceae
OTU529	0	0	0	0	3	12	6	0	2	0	0	0	0	0	0	0	0	0	0	0	d__Bacteria;k__norank_d__Bacteria;p__Firmicutes;c__unclassified_p__Firmicutes;o__unclassified_p__Firmicutes;f__unclassified_p__Firmicutes;g__unclassified_p__Firmicutes;s__unclassified_p__Firmicutes
OTU530	7	6	3	0	2	25	6	0	25	1	8	2	0	1	0	0	0	0	0	1	d__Bacteria;k__norank_d__Bacteria;p__Firmicutes;c__Negativicutes;o__Veillonellales-Selenomonadales;f__Selenomonadaceae;g__Anaerovibrio;s__uncultured_bacterium_g__Anaerovibrio
OTU531	1	0	0	0	4	61	6	0	23	0	1	1	0	3	0	0	0	0	0	0	d__Bacteria;k__norank_d__Bacteria;p__Firmicutes;c__Clostridia;o__Lachnospirales;f__Lachnospiraceae;g__unclassified_f__Lachnospiraceae;s__unclassified_f__Lachnospiraceae
OTU532	26	21	23	3	0	55	34	23	36	26	7	180	2	11	66	0	6	2	1	20	d__Bacteria;k__norank_d__Bacteria;p__Firmicutes;c__Clostridia;o__Oscillospirales;f__Eubacterium_coprostanoligenes_group;g__norank_f__Eubacterium_coprostanoligenes_group;s__uncultured_organism_g__norank_f__Eubacterium_coprostanoligenes_group
OTU533	0	0	0	2	0	4	7	2	2	2	0	0	0	0	0	0	0	0	0	0	d__Bacteria;k__norank_d__Bacteria;p__Bacteroidota;c__Bacteroidia;o__Bacteroidales;f__Muribaculaceae;g__norank_f__Muribaculaceae;s__uncultured_bacterium_g__norank_f__Muribaculaceae
OTU534	23	75	3	80	21	209	189	2	198	1	42	2	0	16	1	29	0	0	0	0	d__Bacteria;k__norank_d__Bacteria;p__Firmicutes;c__unclassified_p__Firmicutes;o__unclassified_p__Firmicutes;f__unclassified_p__Firmicutes;g__unclassified_p__Firmicutes;s__unclassified_p__Firmicutes
OTU535	0	0	0	0	0	2	0	0	0	0	0	0	0	0	0	0	0	0	1	0	d__Bacteria;k__norank_d__Bacteria;p__Firmicutes;c__Clostridia;o__Oscillospirales;f__Ruminococcaceae;g__Pygmaiobacter;s__uncultured_bacterium_g__Pygmaiobacter
OTU536	9	8	8	92	52	6	21	32	10	28	21	45	72	25	52	4	6	4	12	9	d__Bacteria;k__norank_d__Bacteria;p__Cyanobacteria;c__Vampirivibrionia;o__Gastranaerophilales;f__norank_o__Gastranaerophilales;g__norank_f__norank_o__Gastranaerophilales;s__uncultured_bacterium_g__norank_f__norank_o__Gastranaerophilales
OTU537	0	0	0	0	0	3	2	0	0	0	1	0	0	0	0	0	0	0	0	0	d__Bacteria;k__norank_d__Bacteria;p__Proteobacteria;c__Gammaproteobacteria;o__Aeromonadales;f__Succinivibrionaceae;g__Anaerobiospirillum;s__Anaerobiospirillum_succiniciproducens
OTU538	446	544	108	97	89	85	139	37	244	43	176	317	303	335	717	76	534	260	173	442	d__Bacteria;k__norank_d__Bacteria;p__Actinobacteriota;c__Coriobacteriia;o__Coriobacteriales;f__Coriobacteriaceae;g__Collinsella;s__uncultured_bacterium_g__Collinsella
OTU539	121	86	814	54	35	27	25	25	19	17	16	44	714	228	80	25	519	25	23	22	d__Bacteria;k__norank_d__Bacteria;p__Firmicutes;c__Clostridia;o__Peptostreptococcales-Tissierellales;f__Anaerovoracaceae;g__Family_XIII_AD3011_group;s__uncultured_organism_g__Family_XIII_AD3011_group
OTU540	2	0	3	0	1	0	1	0	2	2	3	3	3	0	0	0	2	0	0	1	d__Bacteria;k__norank_d__Bacteria;p__Campilobacterota;c__Campylobacteria;o__Campylobacterales;f__Campylobacteraceae;g__Campylobacter;s__Campylobacter_sp._NCTC_13003
OTU541	545	206	222	107	124	344	194	366	284	382	56	386	211	324	620	104	402	64	79	256	d__Bacteria;k__norank_d__Bacteria;p__Firmicutes;c__Clostridia;o__Oscillospirales;f__Oscillospiraceae;g__UCG-002;s__uncultured_bacterium_g__UCG-002
OTU542	0	0	0	0	0	1	1	0	0	0	1	0	0	0	0	0	0	0	0	0	d__Bacteria;k__norank_d__Bacteria;p__Firmicutes;c__Bacilli;o__Erysipelotrichales;f__Erysipelatoclostridiaceae;g__Catenibacterium;s__unclassified_g__Catenibacterium
OTU543	1	1	0	5	1	66	58	1	48	3	21	22	0	13	14	0	0	0	1	1	d__Bacteria;k__norank_d__Bacteria;p__Bacteroidota;c__Bacteroidia;o__Bacteroidales;f__Tannerellaceae;g__Parabacteroides;s__uncultured_bacterium_g__Parabacteroides
OTU544	706	482	69	25	190	49	47	487	50	1323	612	219	1983	240	4	295	467	525	602	420	d__Bacteria;k__norank_d__Bacteria;p__Firmicutes;c__Clostridia;o__Christensenellales;f__Christensenellaceae;g__Christensenellaceae_R-7_group;s__unclassified_g__Christensenellaceae_R-7_group
OTU545	39	34	76	7	10	69	32	7	70	11	72	30	19	19	3	8	53	19	15	29	d__Bacteria;k__norank_d__Bacteria;p__Firmicutes;c__Clostridia;o__Oscillospirales;f__Oscillospiraceae;g__NK4A214_group;s__uncultured_rumen_bacterium_g__NK4A214_group
OTU546	0	0	0	0	0	3	5	0	0	0	0	5	1	0	0	0	0	0	0	0	d__Bacteria;k__norank_d__Bacteria;p__Campilobacterota;c__Campylobacteria;o__Campylobacterales;f__Campylobacteraceae;g__Campylobacter;s__Campylobacter_jejuni
OTU547	3783	5925	996	2730	2675	9563	6033	1069	11919	1725	4728	5945	940	1295	1268	1014	443	776	821	692	d__Bacteria;k__norank_d__Bacteria;p__Firmicutes;c__Clostridia;o__Lachnospirales;f__Lachnospiraceae;g__Blautia;s__unclassified_g__Blautia
OTU548	0	0	0	0	0	1	1	0	2	0	0	0	0	0	0	0	0	0	0	1	d__Bacteria;k__norank_d__Bacteria;p__Bacteroidota;c__Bacteroidia;o__Bacteroidales;f__Prevotellaceae;g__Prevotellaceae_NK3B31_group;s__uncultured_bacterium_g__Prevotellaceae_NK3B31_group
OTU549	42	48	45	18	23	23	20	146	24	85	43	148	2	17	3	24	55	51	48	0	d__Bacteria;k__norank_d__Bacteria;p__Firmicutes;c__Clostridia;o__Oscillospirales;f__Eubacterium_coprostanoligenes_group;g__norank_f__Eubacterium_coprostanoligenes_group;s__gut_metagenome_g__norank_f__Eubacterium_coprostanoligenes_group
OTU550	0	1	0	0	0	60	14	12	50	13	5	1	0	0	0	3	0	0	0	0	d__Bacteria;k__norank_d__Bacteria;p__Firmicutes;c__Clostridia;o__Oscillospirales;f__Oscillospiraceae;g__norank_f__Oscillospiraceae;s__unclassified_g__norank_f__Oscillospiraceae
OTU551	1	1	0	2	0	3	7	0	9	0	9	3	3	1	1	0	0	0	0	2	d__Bacteria;k__norank_d__Bacteria;p__Firmicutes;c__Clostridia;o__Oscillospirales;f__Oscillospiraceae;g__Colidextribacter;s__unclassified_g__Colidextribacter
OTU552	1	0	0	0	0	0	1	1	0	1	0	1	0	1	0	0	0	0	0	0	d__Bacteria;k__norank_d__Bacteria;p__Firmicutes;c__Clostridia;o__Lachnospirales;f__Lachnospiraceae;g__Lachnospiraceae_UCG-010;s__uncultured_bacterium_g__Lachnospiraceae_UCG-010
OTU553	35	13	107	5	57	24	26	2	18	1	24	55	49	45	18	8	34	25	19	4	d__Bacteria;k__norank_d__Bacteria;p__Firmicutes;c__Clostridia;o__Christensenellales;f__Christensenellaceae;g__Christensenellaceae_R-7_group;s__unclassified_g__Christensenellaceae_R-7_group
OTU554	1	2	0	0	1	3	5	0	5	0	4	2	2	1	1	0	0	1	1	1	d__Bacteria;k__norank_d__Bacteria;p__Desulfobacterota;c__Desulfovibrionia;o__Desulfovibrionales;f__Desulfovibrionaceae;g__Desulfovibrio;s__Desulfovibrio_piger
OTU555	0	0	0	0	0	0	1	0	0	0	0	1	0	0	1	0	0	0	0	0	d__Bacteria;k__norank_d__Bacteria;p__Proteobacteria;c__Gammaproteobacteria;o__Burkholderiales;f__Oxalobacteraceae;g__Oxalobacter;s__Oxalobacter_formigenes
OTU556	0	0	4	0	0	0	2	1	0	0	1	0	0	0	0	0	0	0	0	0	d__Bacteria;k__norank_d__Bacteria;p__Firmicutes;c__Clostridia;o__Peptostreptococcales-Tissierellales;f__Anaerovoracaceae;g__Eubacterium_nodatum_group;s__uncultured_bacterium_g__Eubacterium_nodatum_group
OTU557	9	9	2	8	5	10	28	0	35	0	2	8	2	9	27	5	23	0	4	4	d__Bacteria;k__norank_d__Bacteria;p__Firmicutes;c__Negativicutes;o__Acidaminococcales;f__Acidaminococcaceae;g__Phascolarctobacterium;s__unclassified_g__Phascolarctobacterium
OTU558	6	10	1	5	2	38	18	1	14	1	3	8	2	1	0	6	0	1	0	0	d__Bacteria;k__norank_d__Bacteria;p__Firmicutes;c__Clostridia;o__unclassified_c__Clostridia;f__unclassified_c__Clostridia;g__unclassified_c__Clostridia;s__unclassified_c__Clostridia
OTU559	1	8	1	0	7	44	85	12	146	4	0	2	0	2	4	0	35	0	0	0	d__Bacteria;k__norank_d__Bacteria;p__Firmicutes;c__Bacilli;o__Lactobacillales;f__Lactobacillaceae;g__Lactobacillus;s__unclassified_g__Lactobacillus
OTU560	0	0	0	0	0	2	7	0	5	0	1	0	0	1	2	0	0	0	0	0	d__Bacteria;k__norank_d__Bacteria;p__Bacteroidota;c__Bacteroidia;o__Bacteroidales;f__Muribaculaceae;g__norank_f__Muribaculaceae;s__uncultured_bacterium_g__norank_f__Muribaculaceae
OTU561	0	0	1	0	0	0	0	8	0	1	0	0	4	0	0	0	28	1	1	0	d__Bacteria;k__norank_d__Bacteria;p__Bacteroidota;c__Bacteroidia;o__Bacteroidales;f__Prevotellaceae;g__Prevotellaceae_NK3B31_group;s__uncultured_bacterium_g__Prevotellaceae_NK3B31_group
OTU562	5	5	0	1	1	1	0	2	7	1	9	3	0	1	0	2	7	2	2	1	d__Bacteria;k__norank_d__Bacteria;p__Firmicutes;c__Clostridia;o__Lachnospirales;f__Lachnospiraceae;g__Shuttleworthia;s__Clostridium_sp._SY8519
OTU563	1	1	158	1	3	0	0	564	0	497	0	136	108	112	0	179	137	93	141	77	d__Bacteria;k__norank_d__Bacteria;p__Patescibacteria;c__Saccharimonadia;o__Saccharimonadales;f__Saccharimonadaceae;g__Candidatus_Saccharimonas;s__uncultured_bacterium_g__Candidatus_Saccharimonas
OTU564	0	0	0	0	0	0	0	2	0	2	0	4	0	0	0	0	1	0	0	0	d__Bacteria;k__norank_d__Bacteria;p__Bacteroidota;c__Bacteroidia;o__Bacteroidales;f__Prevotellaceae;g__unclassified_f__Prevotellaceae;s__unclassified_f__Prevotellaceae
OTU565	30	10	45	0	8	4	1	28	3	17	61	46	1	2	13	1	78	0	0	12	d__Bacteria;k__norank_d__Bacteria;p__Bacteroidota;c__Bacteroidia;o__Bacteroidales;f__unclassified_o__Bacteroidales;g__unclassified_o__Bacteroidales;s__unclassified_o__Bacteroidales
OTU566	0	2	4	1	0	0	0	3	0	2	0	2	2	0	0	0	2	0	1	0	d__Bacteria;k__norank_d__Bacteria;p__Firmicutes;c__Clostridia;o__Oscillospirales;f__Ruminococcaceae;g__norank_f__Ruminococcaceae;s__uncultured_bacterium_g__norank_f__Ruminococcaceae
OTU567	13	6	2	2	6	0	0	33	0	24	0	10	0	1	23	0	2	1	1	4	d__Bacteria;k__norank_d__Bacteria;p__Firmicutes;c__Clostridia;o__Oscillospirales;f__Oscillospiraceae;g__UCG-002;s__Trichuris_trichiura_human_whipworm_g__UCG-002
OTU568	0	0	13	0	0	0	0	148	2	81	0	6	1	3	0	1	0	1	2	4	d__Bacteria;k__norank_d__Bacteria;p__Firmicutes;c__Clostridia;o__Oscillospirales;f__Eubacterium_coprostanoligenes_group;g__norank_f__Eubacterium_coprostanoligenes_group;s__uncultured_bacterium_g__norank_f__Eubacterium_coprostanoligenes_group
OTU569	1	3	0	0	0	0	0	110	0	88	0	17	0	0	0	0	0	1	2	0	d__Bacteria;k__norank_d__Bacteria;p__Firmicutes;c__Clostridia;o__Clostridia_UCG-014;f__norank_o__Clostridia_UCG-014;g__norank_f__norank_o__Clostridia_UCG-014;s__unidentified_rumen_bacterium_JW32
OTU570	1	0	19	0	2	0	0	3	0	4	3	3	2	4	1	1	0	2	1	0	d__Bacteria;k__norank_d__Bacteria;p__Firmicutes;c__Clostridia;o__Oscillospirales;f__UCG-010;g__norank_f__UCG-010;s__uncultured_bacterium_g__norank_f__UCG-010
OTU571	0	0	310	0	0	0	0	3	0	7	0	0	0	0	0	0	0	0	0	0	d__Bacteria;k__norank_d__Bacteria;p__Firmicutes;c__Clostridia;o__Clostridia_UCG-014;f__norank_o__Clostridia_UCG-014;g__norank_f__norank_o__Clostridia_UCG-014;s__unclassified_g__norank_f__norank_o__Clostridia_UCG-014
OTU572	20	74	2	10	24	1	0	75	1	120	0	120	1	15	61	5	10	25	15	21	d__Bacteria;k__norank_d__Bacteria;p__Firmicutes;c__Clostridia;o__Lachnospirales;f__Lachnospiraceae;g__unclassified_f__Lachnospiraceae;s__unclassified_f__Lachnospiraceae
OTU573	34	22	27	0	0	0	0	1035	1	1122	0	546	0	0	0	1	8	35	42	0	d__Bacteria;k__norank_d__Bacteria;p__Firmicutes;c__Clostridia;o__Clostridia_UCG-014;f__norank_o__Clostridia_UCG-014;g__norank_f__norank_o__Clostridia_UCG-014;s__unidentified_rumen_bacterium_JW32
OTU574	407	556	58	17	5	0	3	715	7	1298	0	102	78	101	3036	6	40	1034	902	971	d__Bacteria;k__norank_d__Bacteria;p__Firmicutes;c__Bacilli;o__Lactobacillales;f__Streptococcaceae;g__Streptococcus;s__unclassified_g__Streptococcus
OTU575	0	0	0	0	0	0	0	1	0	0	2	108	0	0	0	9	0	0	0	0	d__Bacteria;k__norank_d__Bacteria;p__Firmicutes;c__Bacilli;o__RF39;f__norank_o__RF39;g__norank_f__norank_o__RF39;s__unclassified_g__norank_f__norank_o__RF39
OTU576	0	0	2	0	0	0	0	5	0	4	0	0	2	0	0	0	5	0	0	2	d__Bacteria;k__norank_d__Bacteria;p__Firmicutes;c__Clostridia;o__Oscillospirales;f__UCG-010;g__norank_f__UCG-010;s__uncultured_bacterium_g__norank_f__UCG-010
OTU577	29	3	0	0	1	0	0	351	0	117	0	0	1	0	7	0	226	1	8	30	d__Bacteria;k__norank_d__Bacteria;p__Spirochaetota;c__Spirochaetia;o__Spirochaetales;f__Spirochaetaceae;g__Treponema;s__uncultured_bacterium_g__Treponema
OTU578	0	0	0	0	0	0	0	1	0	1	2	19	1	0	0	0	0	0	0	0	d__Bacteria;k__norank_d__Bacteria;p__Firmicutes;c__Clostridia;o__Oscillospirales;f__UCG-010;g__norank_f__UCG-010;s__unclassified_g__norank_f__UCG-010
OTU579	1	0	1	0	0	0	0	1	0	0	0	0	1	0	0	0	0	1	4	2	d__Bacteria;k__norank_d__Bacteria;p__Firmicutes;c__Bacilli;o__Lactobacillales;f__Streptococcaceae;g__Streptococcus;s__Streptococcus_criceti_HS-6
OTU580	2	12	0	0	6	0	0	14	0	25	0	1	1	1	0	0	2	4	2	10	d__Bacteria;k__norank_d__Bacteria;p__Firmicutes;c__Clostridia;o__unclassified_c__Clostridia;f__unclassified_c__Clostridia;g__unclassified_c__Clostridia;s__unclassified_c__Clostridia
OTU581	371	346	35	156	194	2	1	692	4	1174	15	303	44	259	655	92	696	454	666	265	d__Bacteria;k__norank_d__Bacteria;p__Firmicutes;c__Clostridia;o__Peptostreptococcales-Tissierellales;f__Peptostreptococcaceae;g__Intestinibacter;s__uncultured_bacterium_g__Intestinibacter
OTU582	9	1	0	0	0	2	2	3	4	1	1	8	1	3	0	1	1	0	0	0	d__Bacteria;k__norank_d__Bacteria;p__Bacteroidota;c__Bacteroidia;o__Bacteroidales;f__Prevotellaceae;g__Alloprevotella;s__uncultured_bacterium_g__Alloprevotella
OTU583	0	0	26	0	0	0	0	8	0	17	0	0	0	2	0	0	10	0	0	0	d__Bacteria;k__norank_d__Bacteria;p__Firmicutes;c__Bacilli;o__RF39;f__norank_o__RF39;g__norank_f__norank_o__RF39;s__unclassified_g__norank_f__norank_o__RF39
OTU584	4	0	5	0	0	0	0	207	0	291	3	3	0	3	0	90	0	5	3	19	d__Bacteria;k__norank_d__Bacteria;p__Firmicutes;c__Bacilli;o__RF39;f__norank_o__RF39;g__norank_f__norank_o__RF39;s__unclassified_g__norank_f__norank_o__RF39
OTU585	0	0	9	0	0	0	0	5	0	11	0	24	0	0	0	13	1	8	6	9	d__Bacteria;k__norank_d__Bacteria;p__Firmicutes;c__Bacilli;o__RF39;f__norank_o__RF39;g__norank_f__norank_o__RF39;s__unclassified_g__norank_f__norank_o__RF39
OTU586	0	0	0	0	0	0	0	1	0	0	0	0	0	0	0	0	0	0	0	0	d__Bacteria;k__norank_d__Bacteria;p__Actinobacteriota;c__Actinobacteria;o__Corynebacteriales;f__Corynebacteriaceae;g__Corynebacterium;s__Corynebacterium_xerosis
OTU587	0	2	8	6	53	0	0	125	0	264	0	47	2	122	42	3	136	907	906	88	d__Bacteria;k__norank_d__Bacteria;p__Firmicutes;c__Bacilli;o__Erysipelotrichales;f__Erysipelotrichaceae;g__Turicibacter;s__Turicibacter_sp._H121
OTU588	0	0	0	0	0	0	1	3	0	3	39	56	0	30	0	3	0	0	0	5	d__Bacteria;k__norank_d__Bacteria;p__Firmicutes;c__Bacilli;o__RF39;f__norank_o__RF39;g__norank_f__norank_o__RF39;s__uncultured_bacterium_g__norank_f__norank_o__RF39
OTU589	10	9	149	9	1	8	12	86	21	54	8	1	223	11	154	6	10	12	6	32	d__Bacteria;k__norank_d__Bacteria;p__Actinobacteriota;c__Coriobacteriia;o__Coriobacteriales;f__Eggerthellaceae;g__Enterorhabdus;s__uncultured_bacterium_g__Enterorhabdus
OTU590	0	1	0	2	0	13	8	4	13	2	5	10	0	2	0	7	6	2	0	15	d__Bacteria;k__norank_d__Bacteria;p__Firmicutes;c__Bacilli;o__RF39;f__norank_o__RF39;g__norank_f__norank_o__RF39;s__uncultured_Firmicutes_bacterium_g__norank_f__norank_o__RF39
OTU591	66	29	40	0	0	0	2	109	0	155	1	127	0	3	0	1	673	47	40	7	d__Bacteria;k__norank_d__Bacteria;p__Firmicutes;c__Bacilli;o__RF39;f__norank_o__RF39;g__norank_f__norank_o__RF39;s__unclassified_g__norank_f__norank_o__RF39
OTU592	0	0	4	0	0	0	0	41	2	65	0	195	58	17	0	4	27	12	14	3	d__Bacteria;k__norank_d__Bacteria;p__Firmicutes;c__Bacilli;o__RF39;f__norank_o__RF39;g__norank_f__norank_o__RF39;s__uncultured_bacterium_g__norank_f__norank_o__RF39
OTU593	117	69	40	4	0	0	0	97	1	119	4	35	91	47	0	1	45	27	40	33	d__Bacteria;k__norank_d__Bacteria;p__Firmicutes;c__Bacilli;o__RF39;f__norank_o__RF39;g__norank_f__norank_o__RF39;s__uncultured_bacterium_g__norank_f__norank_o__RF39
OTU594	0	1	1	6	6	0	0	10	0	4	2	0	1	26	1	44	1	0	2	0	d__Bacteria;k__norank_d__Bacteria;p__Firmicutes;c__Bacilli;o__Lactobacillales;f__Lactobacillaceae;g__Lactobacillus;s__Lactobacillus_mucosae_LM1
OTU595	0	0	0	9	0	0	0	12	0	9	0	0	0	1	0	0	0	0	0	0	d__Bacteria;k__norank_d__Bacteria;p__Firmicutes;c__Clostridia;o__Eubacteriales;f__Eubacteriaceae;g__Pseudoramibacter;s__uncultured_bacterium_g__Pseudoramibacter
OTU596	11	7	0	6	0	12	6	8	5	18	1	39	3	1	41	0	0	0	0	0	d__Bacteria;k__norank_d__Bacteria;p__Firmicutes;c__Bacilli;o__RF39;f__norank_o__RF39;g__norank_f__norank_o__RF39;s__uncultured_bacterium_g__norank_f__norank_o__RF39
OTU597	20	5	3	0	0	0	0	1186	0	1602	0	1	0	0	0	45	0	0	0	5	d__Bacteria;k__norank_d__Bacteria;p__Firmicutes;c__Clostridia;o__Oscillospirales;f__Ruminococcaceae;g__Ruminococcus;s__unclassified_g__Ruminococcus
OTU598	0	1	7	22	0	0	0	8	0	5	13	13	3	2	1	8	5	3	5	10	d__Bacteria;k__norank_d__Bacteria;p__Firmicutes;c__Bacilli;o__RF39;f__norank_o__RF39;g__norank_f__norank_o__RF39;s__unclassified_g__norank_f__norank_o__RF39
OTU599	0	0	0	0	0	0	0	1	0	2	0	0	0	0	0	0	0	0	0	0	d__Bacteria;k__norank_d__Bacteria;p__Firmicutes;c__Clostridia;o__Oscillospirales;f__UCG-010;g__norank_f__UCG-010;s__uncultured_bacterium_g__norank_f__UCG-010
OTU600	0	0	2	0	0	0	0	11	0	7	0	6	0	0	0	0	4	0	0	0	d__Bacteria;k__norank_d__Bacteria;p__Firmicutes;c__Clostridia;o__Monoglobales;f__Monoglobaceae;g__Monoglobus;s__unclassified_g__Monoglobus
OTU601	0	0	6	0	3	0	0	8	0	1	0	0	0	0	0	0	14	0	0	0	d__Bacteria;k__norank_d__Bacteria;p__Spirochaetota;c__Spirochaetia;o__Spirochaetales;f__Spirochaetaceae;g__Treponema;s__uncultured_bacterium_g__Treponema
OTU602	0	0	1	0	0	0	1	1	0	0	0	1	0	0	0	0	0	0	0	0	d__Bacteria;k__norank_d__Bacteria;p__Desulfobacterota;c__Desulfovibrionia;o__Desulfovibrionales;f__Desulfovibrionaceae;g__Mailhella;s__unclassified_g__Mailhella
OTU603	1	0	0	0	0	0	0	2	0	0	0	0	0	0	0	0	0	0	0	0	d__Bacteria;k__norank_d__Bacteria;p__Firmicutes;c__Bacilli;o__Lactobacillales;f__Lactobacillaceae;g__Lactobacillus;s__unclassified_g__Lactobacillus
OTU604	0	0	0	0	0	0	1	0	1	0	0	0	0	0	0	0	0	0	0	0	d__Bacteria;k__norank_d__Bacteria;p__Proteobacteria;c__Gammaproteobacteria;o__Aeromonadales;f__Succinivibrionaceae;g__Succinivibrio;s__unclassified_g__Succinivibrio
OTU605	0	0	0	0	0	1	0	0	2	0	0	0	0	0	0	0	0	0	0	0	d__Bacteria;k__norank_d__Bacteria;p__Firmicutes;c__Clostridia;o__Oscillospirales;f__Ruminococcaceae;g__unclassified_f__Ruminococcaceae;s__unclassified_f__Ruminococcaceae
OTU606	0	0	0	6	0	26	17	0	18	0	0	0	0	0	0	0	0	0	0	0	d__Bacteria;k__norank_d__Bacteria;p__Firmicutes;c__Bacilli;o__Lactobacillales;f__Lactobacillaceae;g__Lactobacillus;s__unclassified_g__Lactobacillus
OTU607	0	0	0	0	0	2	1	0	6	0	0	0	0	0	0	0	0	0	0	0	d__Bacteria;k__norank_d__Bacteria;p__Firmicutes;c__Clostridia;o__Lachnospirales;f__Lachnospiraceae;g__Tyzzerella;s__Anaerotignum_lactatifermentans
OTU608	28	40	6	34	39	53	32	1	53	1	46	0	0	34	4	27	5	10	8	3	d__Bacteria;k__norank_d__Bacteria;p__Firmicutes;c__Bacilli;o__Lactobacillales;f__Lactobacillaceae;g__Lactobacillus;s__Lactobacillus_amylovorus
OTU609	20	16	0	3	1	2	0	1	1	2	0	7	0	5	0	5	1	1	0	2	d__Bacteria;k__norank_d__Bacteria;p__Firmicutes;c__Clostridia;o__Peptostreptococcales-Tissierellales;f__Anaerovoracaceae;g__Eubacterium_nodatum_group;s__uncultured_bacterium_g__Eubacterium_nodatum_group
OTU610	0	0	3	0	0	0	2	0	3	0	0	0	0	0	1	0	0	0	0	1	d__Bacteria;k__norank_d__Bacteria;p__Synergistota;c__Synergistia;o__Synergistales;f__Synergistaceae;g__Pyramidobacter;s__uncultured_bacterium_g__Pyramidobacter
OTU611	24	8	0	12	53	182	65	3	99	0	12	0	8	21	80	3	0	0	0	20	d__Bacteria;k__norank_d__Bacteria;p__Firmicutes;c__Clostridia;o__Oscillospirales;f__Ruminococcaceae;g__norank_f__Ruminococcaceae;s__gut_metagenome_g__norank_f__Ruminococcaceae
OTU612	29	31	51	1001	604	95	207	0	114	0	85	3	8	218	56	599	13	17	28	4	d__Bacteria;k__norank_d__Bacteria;p__Firmicutes;c__Bacilli;o__Lactobacillales;f__Lactobacillaceae;g__Lactobacillus;s__uncultured_bacterium_g__Lactobacillus
OTU613	22	12	14	2	1	2	0	5	2	6	5	12	41	3	48	1	10	0	0	3	d__Bacteria;k__norank_d__Bacteria;p__Firmicutes;c__Clostridia;o__Oscillospirales;f__Eubacterium_coprostanoligenes_group;g__norank_f__Eubacterium_coprostanoligenes_group;s__uncultured_bacterium_g__norank_f__Eubacterium_coprostanoligenes_group
OTU614	0	0	0	0	0	1	2	1	5	0	0	6	0	0	3	0	0	0	0	0	d__Bacteria;k__norank_d__Bacteria;p__Bacteroidota;c__Bacteroidia;o__Bacteroidales;f__Bacteroidaceae;g__Bacteroides;s__Bacteroides_coprophilus
OTU615	18	7	8	0	7	54	37	7	51	12	2	32	9	4	17	0	9	1	2	7	d__Bacteria;k__norank_d__Bacteria;p__Bacteroidota;c__Bacteroidia;o__Bacteroidales;f__Tannerellaceae;g__Parabacteroides;s__Porphyromonadaceae_bacterium_DJF_B175
OTU616	342	454	138	52	6	541	367	35	662	75	100	819	128	147	202	206	111	51	42	145	d__Bacteria;k__norank_d__Bacteria;p__Firmicutes;c__Clostridia;o__Lachnospirales;f__Lachnospiraceae;g__Dorea;s__uncultured_bacterium_g__Dorea
OTU617	0	0	0	0	2	0	0	0	1	0	1	0	0	0	1	1	0	0	0	0	d__Bacteria;k__norank_d__Bacteria;p__Firmicutes;c__Clostridia;o__Oscillospirales;f__Ruminococcaceae;g__Pygmaiobacter;s__uncultured_bacterium_g__Pygmaiobacter
OTU618	0	0	0	0	0	0	1	0	1	0	0	0	0	0	0	0	0	0	0	0	d__Bacteria;k__norank_d__Bacteria;p__Firmicutes;c__Clostridia;o__Lachnospirales;f__Lachnospiraceae;g__Blautia;s__unclassified_g__Blautia
OTU619	50	58	22	4	13	8	6	113	9	230	71	62	29	24	23	7	34	42	33	27	d__Bacteria;k__norank_d__Bacteria;p__Firmicutes;c__Bacilli;o__Erysipelotrichales;f__Erysipelotrichaceae;g__Catenisphaera;s__uncultured_bacterium_g__Catenisphaera
OTU620	0	2	0	0	1	0	0	11	0	13	0	2	0	2	0	0	1	9	6	1	d__Bacteria;k__norank_d__Bacteria;p__Firmicutes;c__Clostridia;o__unclassified_c__Clostridia;f__unclassified_c__Clostridia;g__unclassified_c__Clostridia;s__unclassified_c__Clostridia
OTU621	2	8	0	0	13	1	2	2	3	3	2	5	0	0	2	2	4	1	4	0	d__Bacteria;k__norank_d__Bacteria;p__Firmicutes;c__Clostridia;o__Lachnospirales;f__Lachnospiraceae;g__unclassified_f__Lachnospiraceae;s__unclassified_f__Lachnospiraceae
OTU622	0	0	0	0	0	0	0	0	0	1	0	0	0	0	0	0	0	0	0	0	d__Bacteria;k__norank_d__Bacteria;p__Firmicutes;c__Clostridia;o__Oscillospirales;f__Ruminococcaceae;g__norank_f__Ruminococcaceae;s__uncultured_organism_g__norank_f__Ruminococcaceae
OTU623	0	0	5	0	0	0	0	1	0	1	0	0	0	0	0	0	2	1	0	0	d__Bacteria;k__norank_d__Bacteria;p__Bacteroidota;c__Bacteroidia;o__Bacteroidales;f__Rikenellaceae;g__Rikenellaceae_RC9_gut_group;s__uncultured_bacterium_g__Rikenellaceae_RC9_gut_group
OTU624	20	12	49	0	0	0	0	159	0	272	0	0	26	1	0	0	12	1	1	10	d__Bacteria;k__norank_d__Bacteria;p__Bacteroidota;c__Bacteroidia;o__Bacteroidales;f__Rikenellaceae;g__Rikenellaceae_RC9_gut_group;s__uncultured_bacterium_g__Rikenellaceae_RC9_gut_group
OTU625	24	7	34	0	2	0	0	21	0	39	0	31	8	9	6	7	9	2	0	14	d__Bacteria;k__norank_d__Bacteria;p__Bacteroidota;c__Bacteroidia;o__Bacteroidales;f__Rikenellaceae;g__Rikenellaceae_RC9_gut_group;s__uncultured_beta_proteobacterium_g__Rikenellaceae_RC9_gut_group
OTU626	0	1	1	0	0	1	0	0	1	1	1	0	0	5	1	1	6	0	0	1	d__Bacteria;k__norank_d__Bacteria;p__Firmicutes;c__Clostridia;o__Lachnospirales;f__Lachnospiraceae;g__Roseburia;s__uncultured_Roseburia_sp._g__Roseburia
OTU627	1	0	0	0	0	0	0	0	0	2	0	0	0	0	0	0	1	0	0	0	d__Bacteria;k__norank_d__Bacteria;p__Firmicutes;c__Clostridia;o__Lachnospirales;f__Lachnospiraceae;g__unclassified_f__Lachnospiraceae;s__unclassified_f__Lachnospiraceae
OTU628	0	0	0	0	0	0	0	1	0	2	0	2	0	0	2	0	1	0	0	0	d__Bacteria;k__norank_d__Bacteria;p__Bacteroidota;c__Bacteroidia;o__Bacteroidales;f__Rikenellaceae;g__Rikenellaceae_RC9_gut_group;s__uncultured_bacterium_g__Rikenellaceae_RC9_gut_group
OTU629	7	3	0	3	0	0	0	29	0	41	1	10	0	3	0	0	0	0	0	0	d__Bacteria;k__norank_d__Bacteria;p__Firmicutes;c__Clostridia;o__Oscillospirales;f__Ruminococcaceae;g__unclassified_f__Ruminococcaceae;s__unclassified_f__Ruminococcaceae
OTU630	0	0	0	0	0	0	0	67	0	60	0	0	0	0	0	0	0	0	0	0	d__Bacteria;k__norank_d__Bacteria;p__Firmicutes;c__Clostridia;o__Oscillospirales;f__Ruminococcaceae;g__unclassified_f__Ruminococcaceae;s__unclassified_f__Ruminococcaceae
OTU631	0	0	0	0	0	0	0	0	0	7	0	0	0	0	0	0	0	0	0	0	d__Bacteria;k__norank_d__Bacteria;p__Actinobacteriota;c__Actinobacteria;o__Actinomycetales;f__Actinomycetaceae;g__Actinomyces;s__Actinomyces_radicidentis
OTU632	7	1	2	0	1	0	0	1	0	4	1	7	3	0	1	1	1	0	0	0	d__Bacteria;k__norank_d__Bacteria;p__Bacteroidota;c__Bacteroidia;o__Bacteroidales;f__Rikenellaceae;g__Rikenellaceae_RC9_gut_group;s__uncultured_bacterium_g__Rikenellaceae_RC9_gut_group
OTU633	4	3	42	2	1	1	2	17	0	33	1	5	0	2	5	1	12	0	1	4	d__Bacteria;k__norank_d__Bacteria;p__Bacteroidota;c__Bacteroidia;o__Bacteroidales;f__Rikenellaceae;g__Rikenellaceae_RC9_gut_group;s__unclassified_g__Rikenellaceae_RC9_gut_group
OTU634	0	0	0	0	0	0	0	0	0	1	0	0	14	0	0	0	0	0	0	0	d__Bacteria;k__norank_d__Bacteria;p__Firmicutes;c__Bacilli;o__Erysipelotrichales;f__Erysipelatoclostridiaceae;g__UCG-004;s__uncultured_bacterium_g__UCG-004
OTU635	82	59	0	45	1	527	336	3	355	0	181	112	57	120	158	50	0	3	2	138	d__Bacteria;k__norank_d__Bacteria;p__Firmicutes;c__Clostridia;o__Clostridia_UCG-014;f__norank_o__Clostridia_UCG-014;g__norank_f__norank_o__Clostridia_UCG-014;s__uncultured_bacterium_g__norank_f__norank_o__Clostridia_UCG-014
OTU636	0	2	2	1	28	0	0	1	0	0	0	0	1	6	46	2	10	11	18	6	d__Bacteria;k__norank_d__Bacteria;p__Firmicutes;c__unclassified_p__Firmicutes;o__unclassified_p__Firmicutes;f__unclassified_p__Firmicutes;g__unclassified_p__Firmicutes;s__unclassified_p__Firmicutes
OTU637	23	41	5	71	27	91	63	1	118	0	42	1	1	48	6	84	3	8	7	3	d__Bacteria;k__norank_d__Bacteria;p__Firmicutes;c__Bacilli;o__Lactobacillales;f__Lactobacillaceae;g__Lactobacillus;s__unclassified_g__Lactobacillus
OTU638	0	0	0	0	0	0	0	1	2	1	0	0	0	0	0	14	39	11	15	2	d__Bacteria;k__norank_d__Bacteria;p__Firmicutes;c__Clostridia;o__Lachnospirales;f__Lachnospiraceae;g__Bacteroides_pectinophilus_group;s__uncultured_bacterium_g__Bacteroides_pectinophilus_group
OTU639	0	0	0	0	0	0	0	0	0	0	0	0	0	0	0	4	0	1	0	0	d__Bacteria;k__norank_d__Bacteria;p__Firmicutes;c__Bacilli;o__Lactobacillales;f__Lactobacillaceae;g__Lactobacillus;s__unclassified_g__Lactobacillus
OTU640	0	0	1	0	0	0	0	0	0	1	0	0	30	0	0	75	5	6	5	11	d__Bacteria;k__norank_d__Bacteria;p__Firmicutes;c__Bacilli;o__RF39;f__norank_o__RF39;g__norank_f__norank_o__RF39;s__uncultured_bacterium_g__norank_f__norank_o__RF39
OTU641	0	0	0	0	1	0	0	0	1	0	0	0	1	1	0	5	0	0	0	0	d__Bacteria;k__norank_d__Bacteria;p__Firmicutes;c__unclassified_p__Firmicutes;o__unclassified_p__Firmicutes;f__unclassified_p__Firmicutes;g__unclassified_p__Firmicutes;s__unclassified_p__Firmicutes
OTU642	2	0	0	0	0	0	0	0	0	0	0	0	2	5	37	47	0	23	29	55	d__Bacteria;k__norank_d__Bacteria;p__Firmicutes;c__Bacilli;o__RF39;f__norank_o__RF39;g__norank_f__norank_o__RF39;s__gut_metagenome_g__norank_f__norank_o__RF39
OTU643	0	0	6	0	0	0	0	1	0	2	1	1	1	7	0	12	48	86	66	1	d__Bacteria;k__norank_d__Bacteria;p__Firmicutes;c__Clostridia;o__Clostridia_UCG-014;f__norank_o__Clostridia_UCG-014;g__norank_f__norank_o__Clostridia_UCG-014;s__unclassified_g__norank_f__norank_o__Clostridia_UCG-014
OTU644	46	27	52	1	17	0	0	36	0	37	13	2	11	11	8	1	223	22	9	22	d__Bacteria;k__norank_d__Bacteria;p__Firmicutes;c__Clostridia;o__Christensenellales;f__Christensenellaceae;g__Christensenellaceae_R-7_group;s__uncultured_bacterium_g__Christensenellaceae_R-7_group
OTU645	32	16	0	0	0	0	0	0	0	0	0	2	0	0	0	0	100	0	0	0	d__Bacteria;k__norank_d__Bacteria;p__Cyanobacteria;c__Vampirivibrionia;o__Gastranaerophilales;f__norank_o__Gastranaerophilales;g__norank_f__norank_o__Gastranaerophilales;s__unclassified_g__norank_f__norank_o__Gastranaerophilales
OTU646	0	0	0	0	0	0	0	0	0	0	0	1	0	0	0	0	17	1	2	0	d__Bacteria;k__norank_d__Bacteria;p__Firmicutes;c__Clostridia;o__Lachnospirales;f__Lachnospiraceae;g__Lachnospiraceae_NC2004_group;s__uncultured_Clostridiaceae_bacterium_g__Lachnospiraceae_NC2004_group
OTU647	0	0	0	4	0	3	2	17	2	14	0	2	10	2	0	0	8	1	0	0	d__Bacteria;k__norank_d__Bacteria;p__Firmicutes;c__Clostridia;o__Lachnospirales;f__Lachnospiraceae;g__unclassified_f__Lachnospiraceae;s__unclassified_f__Lachnospiraceae
OTU648	0	0	0	0	0	0	0	0	0	0	0	0	0	0	0	0	35	6	7	0	d__Bacteria;k__norank_d__Bacteria;p__Cyanobacteria;c__Vampirivibrionia;o__Gastranaerophilales;f__norank_o__Gastranaerophilales;g__norank_f__norank_o__Gastranaerophilales;s__uncultured_rumen_bacterium_g__norank_f__norank_o__Gastranaerophilales
OTU649	4	2	4	0	3	0	0	1	3	1	3	0	3	3	10	0	16	1	5	1	d__Bacteria;k__norank_d__Bacteria;p__Firmicutes;c__Clostridia;o__Oscillospirales;f__Ruminococcaceae;g__unclassified_f__Ruminococcaceae;s__unclassified_f__Ruminococcaceae
OTU650	0	0	12	0	99	0	0	3	0	4	0	227	1	69	0	0	123	106	94	30	d__Bacteria;k__norank_d__Bacteria;p__Firmicutes;c__Clostridia;o__Clostridia_UCG-014;f__norank_o__Clostridia_UCG-014;g__norank_f__norank_o__Clostridia_UCG-014;s__gut_metagenome_g__norank_f__norank_o__Clostridia_UCG-014
OTU651	0	0	0	0	0	0	0	0	0	0	0	0	0	0	0	0	11	0	0	0	d__Bacteria;k__norank_d__Bacteria;p__Bacteroidota;c__Bacteroidia;o__Bacteroidales;f__Muribaculaceae;g__norank_f__Muribaculaceae;s__uncultured_bacterium_g__norank_f__Muribaculaceae
OTU652	0	0	0	0	0	0	0	0	0	0	0	0	1	0	0	0	3	0	0	0	d__Bacteria;k__norank_d__Bacteria;p__Firmicutes;c__Negativicutes;o__Veillonellales-Selenomonadales;f__Selenomonadaceae;g__Quinella;s__uncultured_bacterium_g__Quinella
OTU653	15	8	5	0	2	5	4	0	1	2	1	5	0	2	9	3	5	0	0	2	d__Bacteria;k__norank_d__Bacteria;p__Firmicutes;c__Clostridia;o__Oscillospirales;f__Oscillospiraceae;g__UCG-005;s__uncultured_organism_g__UCG-005
OTU654	0	0	0	0	1	0	0	0	0	0	1	6	0	0	0	1	6	1	2	0	d__Bacteria;k__norank_d__Bacteria;p__Firmicutes;c__Bacilli;o__Erysipelotrichales;f__Erysipelotrichaceae;g__norank_f__Erysipelotrichaceae;s__uncultured_bacterium_g__norank_f__Erysipelotrichaceae
OTU655	0	0	10	0	61	0	0	0	0	0	0	0	0	0	0	0	51	0	0	0	d__Bacteria;k__norank_d__Bacteria;p__Spirochaetota;c__Spirochaetia;o__Spirochaetales;f__Spirochaetaceae;g__Treponema;s__uncultured_bacterium_g__Treponema
OTU656	0	0	1	0	0	0	0	0	0	0	0	0	0	0	0	0	1	0	0	0	d__Bacteria;k__norank_d__Bacteria;p__Verrucomicrobiota;c__Kiritimatiellae;o__WCHB1-41;f__norank_o__WCHB1-41;g__norank_f__norank_o__WCHB1-41;s__uncultured_bacterium_g__norank_f__norank_o__WCHB1-41
OTU657	0	0	0	0	0	0	0	0	0	0	0	0	0	0	0	0	4	0	0	0	d__Bacteria;k__norank_d__Bacteria;p__Firmicutes;c__Bacilli;o__RF39;f__norank_o__RF39;g__norank_f__norank_o__RF39;s__unclassified_g__norank_f__norank_o__RF39
OTU658	0	0	0	0	1	0	1	0	0	0	0	5	0	0	0	0	16	0	0	0	d__Bacteria;k__norank_d__Bacteria;p__Firmicutes;c__Bacilli;o__Erysipelotrichales;f__Erysipelotrichaceae;g__Dielma;s__uncultured_bacterium_g__Dielma
OTU659	0	0	0	0	0	0	0	0	0	0	0	6	0	0	1	0	1	0	0	2	d__Bacteria;k__norank_d__Bacteria;p__Firmicutes;c__Clostridia;o__Oscillospirales;f__Ruminococcaceae;g__norank_f__Ruminococcaceae;s__unclassified_g__norank_f__Ruminococcaceae
OTU660	0	0	0	0	0	0	0	0	0	0	0	0	0	0	0	0	8	1	2	0	d__Bacteria;k__norank_d__Bacteria;p__Firmicutes;c__Bacilli;o__RF39;f__norank_o__RF39;g__norank_f__norank_o__RF39;s__uncultured_bacterium_g__norank_f__norank_o__RF39
OTU661	1	0	1	0	0	0	0	0	0	0	0	0	0	0	0	0	2	1	0	0	d__Bacteria;k__norank_d__Bacteria;p__Firmicutes;c__Bacilli;o__RF39;f__norank_o__RF39;g__norank_f__norank_o__RF39;s__uncultured_bacterium_g__norank_f__norank_o__RF39
OTU662	0	0	0	0	0	0	0	0	0	0	0	0	0	0	0	0	11	0	0	0	d__Bacteria;k__norank_d__Bacteria;p__Firmicutes;c__Clostridia;o__Peptostreptococcales-Tissierellales;f__Anaerovoracaceae;g__Eubacterium_brachy_group;s__uncultured_bacterium_g__Eubacterium_brachy_group
OTU663	0	0	0	0	0	0	0	0	0	0	0	0	0	0	0	0	43	0	0	0	d__Bacteria;k__norank_d__Bacteria;p__Firmicutes;c__Bacilli;o__RF39;f__norank_o__RF39;g__norank_f__norank_o__RF39;s__uncultured_bacterium_g__norank_f__norank_o__RF39
OTU664	0	0	0	1	0	1	0	11	0	5	1	1	4	10	3	0	27	0	1	3	d__Bacteria;k__norank_d__Bacteria;p__Firmicutes;c__Clostridia;o__Oscillospirales;f__Ruminococcaceae;g__Fournierella;s__uncultured_bacterium_g__Fournierella
OTU665	0	0	0	0	0	0	0	0	0	0	0	0	0	0	0	0	25	0	0	0	d__Bacteria;k__norank_d__Bacteria;p__Bacteroidota;c__Bacteroidia;o__Bacteroidales;f__Muribaculaceae;g__norank_f__Muribaculaceae;s__uncultured_bacterium_g__norank_f__Muribaculaceae
OTU666	0	0	0	0	1	3	0	0	0	0	0	0	0	0	0	1	1	0	0	0	d__Bacteria;k__norank_d__Bacteria;p__Firmicutes;c__Clostridia;o__Peptostreptococcales-Tissierellales;f__Anaerovoracaceae;g__Family_XIII_UCG-001;s__uncultured_Anaerovorax_sp._g__Family_XIII_UCG-001
OTU667	0	0	0	0	0	0	0	0	0	0	0	0	0	0	0	29	134	0	1	0	d__Bacteria;k__norank_d__Bacteria;p__Verrucomicrobiota;c__Verrucomicrobiae;o__Verrucomicrobiales;f__Akkermansiaceae;g__Akkermansia;s__uncultured_bacterium_g__Akkermansia
OTU668	0	0	0	0	0	0	0	0	0	0	0	0	1	0	0	0	10	0	0	2	d__Bacteria;k__norank_d__Bacteria;p__Bacteroidota;c__Bacteroidia;o__Bacteroidales;f__Prevotellaceae;g__Prevotella;s__unclassified_g__Prevotella
OTU669	0	0	0	0	0	0	0	0	0	0	0	0	0	0	0	0	2	0	0	0	d__Bacteria;k__norank_d__Bacteria;p__Desulfobacterota;c__Desulfuromonadia;o__Bradymonadales;f__norank_o__Bradymonadales;g__norank_f__norank_o__Bradymonadales;s__uncultured_rumen_bacterium_g__norank_f__norank_o__Bradymonadales
OTU670	0	0	6	0	0	0	0	0	0	0	0	0	0	0	0	0	53	5	5	0	d__Bacteria;k__norank_d__Bacteria;p__Firmicutes;c__Bacilli;o__RF39;f__norank_o__RF39;g__norank_f__norank_o__RF39;s__uncultured_bacterium_g__norank_f__norank_o__RF39
OTU671	0	0	4	0	0	0	0	0	0	0	0	0	0	0	0	0	26	3	8	0	d__Bacteria;k__norank_d__Bacteria;p__Firmicutes;c__Bacilli;o__RF39;f__norank_o__RF39;g__norank_f__norank_o__RF39;s__uncultured_prokaryote_g__norank_f__norank_o__RF39
OTU672	0	0	0	0	0	0	0	0	0	0	1	1	0	1	0	0	31	2	4	0	d__Bacteria;k__norank_d__Bacteria;p__Firmicutes;c__Clostridia;o__Clostridia_UCG-014;f__norank_o__Clostridia_UCG-014;g__norank_f__norank_o__Clostridia_UCG-014;s__unclassified_g__norank_f__norank_o__Clostridia_UCG-014
OTU673	63	42	10	56	44	3	13	16	15	4	5	11	26	34	13	76	80	29	97	2	d__Bacteria;k__norank_d__Bacteria;p__Cyanobacteria;c__Vampirivibrionia;o__Gastranaerophilales;f__norank_o__Gastranaerophilales;g__norank_f__norank_o__Gastranaerophilales;s__uncultured_bacterium_g__norank_f__norank_o__Gastranaerophilales
OTU674	0	0	2	0	0	0	0	5	0	0	0	0	3	0	1	0	2	0	0	0	d__Bacteria;k__norank_d__Bacteria;p__Bacteroidota;c__Bacteroidia;o__Bacteroidales;f__Prevotellaceae;g__Prevotella;s__unclassified_g__Prevotella
OTU675	48	23	9	7	22	143	62	11	95	3	3	187	4	114	260	16	27	50	51	46	d__Bacteria;k__norank_d__Bacteria;p__Firmicutes;c__Clostridia;o__Oscillospirales;f__Oscillospiraceae;g__UCG-002;s__uncultured_organism_g__UCG-002
OTU676	0	0	0	0	0	0	0	0	0	0	0	0	0	0	0	0	0	1	2	0	d__Bacteria;k__norank_d__Bacteria;p__Firmicutes;c__Clostridia;o__Oscillospirales;f__Ruminococcaceae;g__norank_f__Ruminococcaceae;s__unclassified_g__norank_f__Ruminococcaceae
OTU677	0	0	0	0	0	0	0	0	0	1	0	0	0	0	0	0	0	1	0	0	d__Bacteria;k__norank_d__Bacteria;p__Actinobacteriota;c__Actinobacteria;o__Actinomycetales;f__Actinomycetaceae;g__Mobiluncus;s__Mobiluncus_curtisii
OTU678	6	2	0	0	0	0	0	0	0	0	0	18	3	2	1	4	0	4	3	1	d__Bacteria;k__norank_d__Bacteria;p__Firmicutes;c__Clostridia;o__Peptococcales;f__Peptococcaceae;g__norank_f__Peptococcaceae;s__uncultured_bacterium_g__norank_f__Peptococcaceae
OTU679	0	0	0	0	0	0	0	0	0	0	0	6	0	0	1	5	26	21	12	11	d__Bacteria;k__norank_d__Bacteria;p__Firmicutes;c__Clostridia;o__Clostridia_UCG-014;f__norank_o__Clostridia_UCG-014;g__norank_f__norank_o__Clostridia_UCG-014;s__uncultured_rumen_bacterium_g__norank_f__norank_o__Clostridia_UCG-014
OTU680	0	0	0	0	0	0	0	0	0	0	0	0	0	0	0	0	0	1	0	0	d__Bacteria;k__norank_d__Bacteria;p__Bacteroidota;c__Bacteroidia;o__Bacteroidales;f__Muribaculaceae;g__norank_f__Muribaculaceae;s__uncultured_bacterium_g__norank_f__Muribaculaceae
OTU681	200	112	180	15	0	14	7	692	13	674	108	1204	231	169	0	1	18	47	51	581	d__Bacteria;k__norank_d__Bacteria;p__Firmicutes;c__Clostridia;o__Clostridia_UCG-014;f__norank_o__Clostridia_UCG-014;g__norank_f__norank_o__Clostridia_UCG-014;s__uncultured_rumen_bacterium_g__norank_f__norank_o__Clostridia_UCG-014
OTU682	25	19	103	1	9	2	8	8	0	6	7	121	132	31	1	27	126	47	35	7	d__Bacteria;k__norank_d__Bacteria;p__Firmicutes;c__Clostridia;o__Clostridia_UCG-014;f__norank_o__Clostridia_UCG-014;g__norank_f__norank_o__Clostridia_UCG-014;s__unclassified_g__norank_f__norank_o__Clostridia_UCG-014
OTU683	11	9	73	2	22	0	1	60	0	77	65	200	101	581	51	91	317	137	181	63	d__Bacteria;k__norank_d__Bacteria;p__Firmicutes;c__Clostridia;o__Clostridia_UCG-014;f__norank_o__Clostridia_UCG-014;g__norank_f__norank_o__Clostridia_UCG-014;s__unclassified_g__norank_f__norank_o__Clostridia_UCG-014
OTU684	0	0	0	0	0	0	0	0	0	0	0	1	0	0	0	0	0	1	0	1	d__Bacteria;k__norank_d__Bacteria;p__Firmicutes;c__Bacilli;o__RF39;f__norank_o__RF39;g__norank_f__norank_o__RF39;s__uncultured_bacterium_g__norank_f__norank_o__RF39
OTU685	2	5	2	0	0	3	6	0	12	0	3	5	4	3	1	4	5	5	5	1	d__Bacteria;k__norank_d__Bacteria;p__Firmicutes;c__Clostridia;o__Peptostreptococcales-Tissierellales;f__Anaerovoracaceae;g__unclassified_f__Anaerovoracaceae;s__unclassified_f__Anaerovoracaceae
OTU686	0	0	0	0	0	0	0	0	0	0	0	0	1	0	0	0	0	1	0	0	d__Bacteria;k__norank_d__Bacteria;p__Firmicutes;c__Clostridia;o__Lachnospirales;f__Lachnospiraceae;g__unclassified_f__Lachnospiraceae;s__unclassified_f__Lachnospiraceae
OTU687	0	0	0	0	0	0	0	0	0	0	0	0	0	0	0	0	4	6	6	0	d__Bacteria;k__norank_d__Bacteria;p__Firmicutes;c__Clostridia;o__Oscillospirales;f__Ruminococcaceae;g__Eubacterium_siraeum_group;s__uncultured_bacterium_g__Eubacterium_siraeum_group
OTU688	0	0	1	0	0	0	0	0	0	2	0	0	4	0	0	0	0	4	8	0	d__Bacteria;k__norank_d__Bacteria;p__Firmicutes;c__Bacilli;o__Erysipelotrichales;f__Erysipelotrichaceae;g__norank_f__Erysipelotrichaceae;s__uncultured_bacterium_g__norank_f__Erysipelotrichaceae
OTU689	2	1	0	11	1	13	4	1	9	4	0	4	4	8	9	1	2	4	3	28	d__Bacteria;k__norank_d__Bacteria;p__Bacteroidota;c__Bacteroidia;o__Bacteroidales;f__Prevotellaceae;g__Prevotella;s__unclassified_g__Prevotella
OTU690	220	195	122	120	37	112	64	42	121	55	193	147	9	62	75	90	291	63	70	25	d__Bacteria;k__norank_d__Bacteria;p__Firmicutes;c__Clostridia;o__Lachnospirales;f__Lachnospiraceae;g__unclassified_f__Lachnospiraceae;s__unclassified_f__Lachnospiraceae
OTU691	0	0	0	0	0	0	0	0	0	0	0	0	4	0	0	0	0	1	2	0	d__Bacteria;k__norank_d__Bacteria;p__Firmicutes;c__Clostridia;o__Oscillospirales;f__unclassified_o__Oscillospirales;g__unclassified_o__Oscillospirales;s__unclassified_o__Oscillospirales
OTU692	33	16	66	3	17	17	6	2	15	2	32	60	35	19	18	11	56	4	6	7	d__Bacteria;k__norank_d__Bacteria;p__Firmicutes;c__Clostridia;o__Oscillospirales;f__Oscillospiraceae;g__UCG-005;s__uncultured_organism_g__UCG-005
OTU693	0	0	55	0	0	0	0	0	0	0	0	0	0	0	0	0	25	6	3	0	d__Bacteria;k__norank_d__Bacteria;p__Firmicutes;c__Clostridia;o__Oscillospirales;f__Eubacterium_coprostanoligenes_group;g__norank_f__Eubacterium_coprostanoligenes_group;s__unclassified_g__norank_f__Eubacterium_coprostanoligenes_group
OTU694	0	0	23	0	0	0	0	3	0	1	0	0	0	28	0	5	3	3	3	0	d__Bacteria;k__norank_d__Bacteria;p__Firmicutes;c__Clostridia;o__Clostridia_UCG-014;f__norank_o__Clostridia_UCG-014;g__norank_f__norank_o__Clostridia_UCG-014;s__unclassified_g__norank_f__norank_o__Clostridia_UCG-014
OTU695	0	0	0	0	0	0	0	0	0	0	0	0	0	0	0	0	0	11	10	0	d__Bacteria;k__norank_d__Bacteria;p__Firmicutes;c__Clostridia;o__Oscillospirales;f__Oscillospiraceae;g__UCG-005;s__uncultured_prokaryote_g__UCG-005
OTU696	0	0	0	0	0	1	0	0	0	0	0	0	7	2	0	1	0	171	185	0	d__Bacteria;k__norank_d__Bacteria;p__Firmicutes;c__Clostridia;o__Monoglobales;f__Monoglobaceae;g__Monoglobus;s__uncultured_bacterium_g__Monoglobus
OTU697	0	0	0	0	0	0	0	0	0	0	0	0	0	0	0	0	1	2	5	0	d__Bacteria;k__norank_d__Bacteria;p__Firmicutes;c__Clostridia;o__Oscillospirales;f__Ruminococcaceae;g__CAG-352;s__uncultured_bacterium_g__CAG-352
OTU698	0	0	1	0	0	0	0	0	0	0	0	0	4	0	0	0	0	2	3	0	d__Bacteria;k__norank_d__Bacteria;p__Firmicutes;c__Bacilli;o__RF39;f__norank_o__RF39;g__norank_f__norank_o__RF39;s__uncultured_bacterium_g__norank_f__norank_o__RF39
OTU699	0	0	0	0	0	0	0	0	0	0	0	0	0	0	0	0	0	0	1	0	d__Bacteria;k__norank_d__Bacteria;p__Firmicutes;c__Bacilli;o__RF39;f__norank_o__RF39;g__norank_f__norank_o__RF39;s__unclassified_g__norank_f__norank_o__RF39
OTU700	0	0	0	0	0	0	0	0	0	0	0	0	0	0	0	0	0	4	8	0	d__Bacteria;k__norank_d__Bacteria;p__Firmicutes;c__Bacilli;o__RF39;f__norank_o__RF39;g__norank_f__norank_o__RF39;s__unclassified_g__norank_f__norank_o__RF39
OTU701	0	0	0	0	0	0	0	0	0	0	0	0	0	0	0	0	0	1	4	0	d__Bacteria;k__norank_d__Bacteria;p__Firmicutes;c__Bacilli;o__RF39;f__norank_o__RF39;g__norank_f__norank_o__RF39;s__uncultured_bacterium_g__norank_f__norank_o__RF39
OTU702	0	0	0	0	0	0	0	25	0	41	87	0	0	55	1	0	25	199	232	9	d__Bacteria;k__norank_d__Bacteria;p__Bacteroidota;c__Bacteroidia;o__Bacteroidales;f__Muribaculaceae;g__norank_f__Muribaculaceae;s__unclassified_g__norank_f__Muribaculaceae
OTU703	1	0	0	0	0	0	0	3	0	5	1	1	2	2	0	1	1	2	9	4	d__Bacteria;k__norank_d__Bacteria;p__Firmicutes;c__Clostridia;o__Oscillospirales;f__Oscillospiraceae;g__UCG-005;s__uncultured_bacterium_g__UCG-005
OTU704	1	0	0	0	0	0	0	0	0	0	0	0	0	0	0	1	0	33	33	0	d__Bacteria;k__norank_d__Bacteria;p__Firmicutes;c__Clostridia;o__Clostridia_UCG-014;f__norank_o__Clostridia_UCG-014;g__norank_f__norank_o__Clostridia_UCG-014;s__uncultured_bacterium_g__norank_f__norank_o__Clostridia_UCG-014
OTU705	0	0	0	1	0	0	0	0	0	0	0	0	0	0	0	0	0	39	79	0	d__Bacteria;k__norank_d__Bacteria;p__Cyanobacteria;c__Vampirivibrionia;o__Gastranaerophilales;f__norank_o__Gastranaerophilales;g__norank_f__norank_o__Gastranaerophilales;s__uncultured_bacterium_g__norank_f__norank_o__Gastranaerophilales
OTU706	0	0	1	0	0	0	0	0	0	0	0	0	1	1	0	0	1	2	2	0	d__Bacteria;k__norank_d__Bacteria;p__Firmicutes;c__Bacilli;o__Erysipelotrichales;f__Erysipelotrichaceae;g__norank_f__Erysipelotrichaceae;s__uncultured_bacterium_g__norank_f__Erysipelotrichaceae
OTU707	0	0	0	0	0	0	0	1	0	0	0	0	0	1	1	0	0	1	1	0	d__Bacteria;k__norank_d__Bacteria;p__Firmicutes;c__Clostridia;o__Christensenellales;f__Christensenellaceae;g__norank_f__Christensenellaceae;s__uncultured_bacterium_g__norank_f__Christensenellaceae
OTU708	0	0	0	0	1	0	0	0	0	0	1	1	1	0	0	1	1	2	2	0	d__Bacteria;k__norank_d__Bacteria;p__Firmicutes;c__Clostridia;o__Oscillospirales;f__Oscillospiraceae;g__UCG-005;s__uncultured_rumen_bacterium_g__UCG-005
OTU709	5	7	1	2	0	4	0	6	2	10	17	0	0	2	0	5	0	1	3	0	d__Bacteria;k__norank_d__Bacteria;p__Firmicutes;c__Clostridia;o__Lachnospirales;f__Lachnospiraceae;g__Tyzzerella;s__unclassified_g__Tyzzerella
OTU710	20	13	16	15	1	2	1	65	4	53	1	12	18	49	22	41	43	269	335	25	d__Bacteria;k__norank_d__Bacteria;p__Firmicutes;c__Clostridia;o__Clostridia_UCG-014;f__norank_o__Clostridia_UCG-014;g__norank_f__norank_o__Clostridia_UCG-014;s__uncultured_bacterium_g__norank_f__norank_o__Clostridia_UCG-014
OTU711	0	0	0	1	0	0	4	0	2	0	1	3	0	0	0	2	4	0	1	1	d__Bacteria;k__norank_d__Bacteria;p__Actinobacteriota;c__Actinobacteria;o__Actinomycetales;f__Actinomycetaceae;g__F0332;s__uncultured_bacterium_g__F0332
OTU712	0	0	0	0	0	0	0	0	0	0	0	0	0	0	0	0	23	0	1	5	d__Bacteria;k__norank_d__Bacteria;p__Firmicutes;c__Clostridia;o__Lachnospirales;f__Lachnospiraceae;g__unclassified_f__Lachnospiraceae;s__unclassified_f__Lachnospiraceae
OTU713	5	2	0	62	18	825	426	0	665	1	24	4	0	24	9	0	1	0	1	1	d__Bacteria;k__norank_d__Bacteria;p__Bacteroidota;c__Bacteroidia;o__Bacteroidales;f__Muribaculaceae;g__norank_f__Muribaculaceae;s__uncultured_organism_g__norank_f__Muribaculaceae
OTU714	109	31	0	65	95	1468	538	18	1154	124	19	59	0	190	2364	235	2	80	59	6322	d__Bacteria;k__norank_d__Bacteria;p__Proteobacteria;c__Gammaproteobacteria;o__Enterobacterales;f__Enterobacteriaceae;g__Escherichia-Shigella;s__Escherichia_coli_g__Escherichia-Shigella
OTU715	1	0	0	1	0	0	0	0	0	0	0	1	0	0	0	0	0	0	0	2	d__Bacteria;k__norank_d__Bacteria;p__Firmicutes;c__Bacilli;o__Erysipelotrichales;f__Erysipelatoclostridiaceae;g__Asteroleplasma;s__uncultured_bacterium_g__Asteroleplasma
OTU716	0	0	0	0	0	0	0	0	0	0	0	7	0	0	0	0	0	0	1	1	d__Bacteria;k__norank_d__Bacteria;p__Firmicutes;c__Clostridia;o__Oscillospirales;f__Eubacterium_coprostanoligenes_group;g__norank_f__Eubacterium_coprostanoligenes_group;s__uncultured_bacterium_g__norank_f__Eubacterium_coprostanoligenes_group
OTU717	0	0	1	0	0	0	0	1	0	0	0	0	0	36	0	0	0	0	0	666	d__Bacteria;k__norank_d__Bacteria;p__Firmicutes;c__Clostridia;o__Peptostreptococcales-Tissierellales;f__Anaerovoracaceae;g__Eubacterium_nodatum_group;s__uncultured_bacterium_g__Eubacterium_nodatum_group
OTU718	5	5	46	56	0	116	215	7	95	27	0	90	16	47	7	0	0	1	0	86	d__Bacteria;k__norank_d__Bacteria;p__Firmicutes;c__Clostridia;o__Peptostreptococcales-Tissierellales;f__Anaerovoracaceae;g__Mogibacterium;s__uncultured_Enterococcus_sp._g__Mogibacterium
OTU719	0	0	0	0	0	0	0	0	0	0	0	0	0	0	0	0	0	0	0	1	d__Bacteria;k__norank_d__Bacteria;p__Actinobacteriota;c__Actinobacteria;o__Pseudonocardiales;f__Pseudonocardiaceae;g__Pseudonocardia;s__unclassified_g__Pseudonocardia
OTU720	601	255	0	8	0	4	1	1	7	0	1	0	0	0	4	2	0	1	1	25	d__Bacteria;k__norank_d__Bacteria;p__Firmicutes;c__Clostridia;o__Lachnospirales;f__Lachnospiraceae;g__Roseburia;s__unclassified_g__Roseburia
OTU721	0	0	3	0	0	0	0	0	0	0	0	0	0	0	0	0	2	0	0	9	d__Bacteria;k__norank_d__Bacteria;p__Cyanobacteria;c__Vampirivibrionia;o__Gastranaerophilales;f__norank_o__Gastranaerophilales;g__norank_f__norank_o__Gastranaerophilales;s__unclassified_g__norank_f__norank_o__Gastranaerophilales
OTU722	3	0	1	0	2	0	0	0	0	0	0	1	0	0	3	0	0	0	0	1	d__Bacteria;k__norank_d__Bacteria;p__Firmicutes;c__Clostridia;o__Christensenellales;f__Christensenellaceae;g__unclassified_f__Christensenellaceae;s__unclassified_f__Christensenellaceae
OTU723	1	4	0	0	0	0	2	1	2	0	1	6	1	3	3	4	0	2	4	12	d__Bacteria;k__norank_d__Bacteria;p__Actinobacteriota;c__Actinobacteria;o__Bifidobacteriales;f__Bifidobacteriaceae;g__Bifidobacterium;s__Bifidobacterium_animalis_subsp._lactis
OTU724	11	2	2	1	9	0	0	22	0	8	0	7	17	5	0	0	11	3	5	6	d__Bacteria;k__norank_d__Bacteria;p__Spirochaetota;c__Spirochaetia;o__Spirochaetales;f__Spirochaetaceae;g__Treponema;s__Treponema_porcinum
OTU725	0	0	5	0	0	0	0	0	0	0	0	0	0	0	0	0	0	0	0	0	d__Bacteria;k__norank_d__Bacteria;p__Firmicutes;c__Bacilli;o__RF39;f__norank_o__RF39;g__norank_f__norank_o__RF39;s__uncultured_prokaryote_g__norank_f__norank_o__RF39
OTU726	9	0	2	0	0	0	0	0	0	0	0	0	6	0	0	0	0	1	7	0	d__Bacteria;k__norank_d__Bacteria;p__Spirochaetota;c__Spirochaetia;o__Spirochaetales;f__Spirochaetaceae;g__Treponema;s__unclassified_g__Treponema
OTU727	308	348	26	60	46	87	85	52	80	148	213	209	60	60	122	13	36	31	35	43	d__Bacteria;k__norank_d__Bacteria;p__Firmicutes;c__Bacilli;o__Erysipelotrichales;f__Erysipelotrichaceae;g__Holdemanella;s__uncultured_bacterium_g__Holdemanella
OTU728	0	0	0	0	0	0	0	0	0	0	0	0	0	0	0	0	0	0	0	0	d__Bacteria;k__norank_d__Bacteria;p__Firmicutes;c__Bacilli;o__Aneurinibacillales;f__Aneurinibacillaceae;g__Aneurinibacillus;s__Aneurinibacillus_sp._XH2
OTU729	0	0	2	0	0	0	0	0	0	0	0	0	0	0	0	0	0	2	1	0	d__Bacteria;k__norank_d__Bacteria;p__Firmicutes;c__Clostridia;o__Lachnospirales;f__Lachnospiraceae;g__Acetitomaculum;s__uncultured_bacterium_g__Acetitomaculum
OTU730	0	0	0	0	0	0	0	0	0	0	0	0	0	0	0	0	0	0	0	1	d__Bacteria;k__norank_d__Bacteria;p__Firmicutes;c__Clostridia;o__Oscillospirales;f__Ruminococcaceae;g__Candidatus_Soleaferrea;s__Ruminococcaceae_bacterium_Marseille-P2935
OTU731	10	11	6	3	0	5	0	76	3	65	14	53	1	52	10	8	63	10	18	16	d__Bacteria;k__norank_d__Bacteria;p__Firmicutes;c__Clostridia;o__Clostridia_UCG-014;f__norank_o__Clostridia_UCG-014;g__norank_f__norank_o__Clostridia_UCG-014;s__uncultured_bacterium_g__norank_f__norank_o__Clostridia_UCG-014
OTU732	213	220	26	255	161	23	22	92	30	117	275	1235	56	109	19	42	275	319	336	174	d__Bacteria;k__norank_d__Bacteria;p__Firmicutes;c__Clostridia;o__Oscillospirales;f__Ruminococcaceae;g__unclassified_f__Ruminococcaceae;s__unclassified_f__Ruminococcaceae
OTU733	0	0	0	0	0	0	0	0	0	0	1	0	0	0	0	0	0	0	0	0	d__Bacteria;k__norank_d__Bacteria;p__Firmicutes;c__Clostridia;o__Lachnospirales;f__Lachnospiraceae;g__Ruminococcus_torques_group;s__uncultured_Clostridium_sp._g__Ruminococcus_torques_group
OTU734	0	0	0	0	1	0	0	0	0	0	0	1	0	0	0	1	5	0	4	0	d__Bacteria;k__norank_d__Bacteria;p__Firmicutes;c__Negativicutes;o__Veillonellales-Selenomonadales;f__Selenomonadaceae;g__Anaerovibrio;s__unclassified_g__Anaerovibrio
OTU735	1	0	0	0	0	0	0	0	0	0	0	0	0	0	0	0	0	0	0	0	d__Bacteria;k__norank_d__Bacteria;p__Firmicutes;c__Clostridia;o__Peptostreptococcales-Tissierellales;f__Anaerovoracaceae;g__Eubacterium_nodatum_group;s__Eubacterium_sp._68-3-10
OTU736	0	0	0	4	0	3	1	0	4	0	0	1	0	0	0	0	0	0	0	0	d__Bacteria;k__norank_d__Bacteria;p__Firmicutes;c__Clostridia;o__Oscillospirales;f__UCG-010;g__norank_f__UCG-010;s__metagenome_g__norank_f__UCG-010
OTU737	0	0	1	0	0	0	0	0	0	0	0	0	0	0	0	0	0	0	0	0	d__Bacteria;k__norank_d__Bacteria;p__Firmicutes;c__Clostridia;o__Oscillospirales;f__Ruminococcaceae;g__unclassified_f__Ruminococcaceae;s__unclassified_f__Ruminococcaceae
OTU738	0	0	40	7	0	3	0	0	2	0	0	0	4	0	0	0	0	0	0	3	d__Bacteria;k__norank_d__Bacteria;p__Firmicutes;c__Clostridia;o__Oscillospirales;f__Eubacterium_coprostanoligenes_group;g__norank_f__Eubacterium_coprostanoligenes_group;s__unclassified_g__norank_f__Eubacterium_coprostanoligenes_group
OTU739	0	0	0	0	0	0	0	0	0	0	0	0	2	0	0	0	5	0	0	0	d__Bacteria;k__norank_d__Bacteria;p__Cyanobacteria;c__Vampirivibrionia;o__Gastranaerophilales;f__norank_o__Gastranaerophilales;g__norank_f__norank_o__Gastranaerophilales;s__uncultured_bacterium_g__norank_f__norank_o__Gastranaerophilales
OTU740	1	0	194	0	20	0	0	8	1	8	0	2	16	0	0	0	0	16	23	3	d__Bacteria;k__norank_d__Bacteria;p__Firmicutes;c__Clostridia;o__Oscillospirales;f__Ruminococcaceae;g__norank_f__Ruminococcaceae;s__Ruminococcus_sp._YE281
OTU741	10	14	3	11	27	0	0	4	0	2	0	1	0	18	14	4	4	7	11	1	d__Bacteria;k__norank_d__Bacteria;p__Firmicutes;c__Clostridia;o__Peptostreptococcales-Tissierellales;f__Peptostreptococcaceae;g__Terrisporobacter;s__unclassified_g__Terrisporobacter
OTU742	2	8	2	1	0	0	4	0	2	0	18	0	0	0	0	4	0	2	3	0	d__Bacteria;k__norank_d__Bacteria;p__Firmicutes;c__Bacilli;o__Lactobacillales;f__Lactobacillaceae;g__Lactobacillus;s__Lactobacillus_coleohominis
OTU743	10	7	6	16	0	6	2	26	12	7	144	30	3	9	2	13	123	28	35	15	d__Bacteria;k__norank_d__Bacteria;p__Firmicutes;c__Clostridia;o__Clostridia_UCG-014;f__norank_o__Clostridia_UCG-014;g__norank_f__norank_o__Clostridia_UCG-014;s__unclassified_g__norank_f__norank_o__Clostridia_UCG-014
OTU744	1	0	6	15	0	2	1	80	2	95	0	22	4	12	48	3	15	0	0	5	d__Bacteria;k__norank_d__Bacteria;p__Bacteroidota;c__Bacteroidia;o__Bacteroidales;f__Muribaculaceae;g__norank_f__Muribaculaceae;s__unclassified_g__norank_f__Muribaculaceae
OTU745	40	16	1	0	5	0	1	25	4	20	2	26	26	91	1	30	29	161	175	51	d__Bacteria;k__norank_d__Bacteria;p__Firmicutes;c__Clostridia;o__Lachnospirales;f__Lachnospiraceae;g__Lachnospira;s__uncultured_bacterium_g__Lachnospira
OTU746	50	74	145	56	168	1	0	1125	3	1881	0	328	5	317	449	36	744	2485	2722	376	d__Bacteria;k__norank_d__Bacteria;p__Firmicutes;c__Clostridia;o__Peptostreptococcales-Tissierellales;f__Peptostreptococcaceae;g__Romboutsia;s__Romboutsia_ilealis
OTU747	3	1	0	0	0	0	0	1	0	0	4	17	1	15	37	2	5	12	9	4	d__Bacteria;k__norank_d__Bacteria;p__Bacteroidota;c__Bacteroidia;o__Bacteroidales;f__Muribaculaceae;g__norank_f__Muribaculaceae;s__uncultured_bacterium_g__norank_f__Muribaculaceae
OTU748	1	0	0	0	0	1	1	0	0	2	0	0	0	0	0	0	0	0	0	0	d__Bacteria;k__norank_d__Bacteria;p__Bacteroidota;c__Bacteroidia;o__Bacteroidales;f__unclassified_o__Bacteroidales;g__unclassified_o__Bacteroidales;s__unclassified_o__Bacteroidales
OTU749	3	0	1	0	0	9	6	0	11	0	1	0	0	0	0	0	0	0	0	0	d__Bacteria;k__norank_d__Bacteria;p__Firmicutes;c__Bacilli;o__Lactobacillales;f__Lactobacillaceae;g__Lactobacillus;s__uncultured_bacterium_g__Lactobacillus
OTU750	0	0	0	0	0	0	0	0	0	0	5	0	0	0	0	0	0	0	0	0	d__Bacteria;k__norank_d__Bacteria;p__Bacteroidota;c__Bacteroidia;o__Bacteroidales;f__Bacteroidaceae;g__Bacteroides;s__Bacteroides_caecigallinarum
OTU751	0	1	0	1	1	0	0	1	2	0	8	0	4	0	0	0	0	0	0	1	d__Bacteria;k__norank_d__Bacteria;p__Bacteroidota;c__Bacteroidia;o__Bacteroidales;f__Prevotellaceae;g__Prevotellaceae_UCG-003;s__unclassified_g__Prevotellaceae_UCG-003
OTU752	0	0	0	0	0	0	0	0	0	0	0	0	0	0	0	0	3	0	0	0	d__Bacteria;k__norank_d__Bacteria;p__Bacteroidota;c__Bacteroidia;o__Bacteroidales;f__Muribaculaceae;g__norank_f__Muribaculaceae;s__unclassified_g__norank_f__Muribaculaceae
OTU753	14	7	17	28	4	16	4	35	8	21	2	110	0	23	33	2	27	2	1	11	d__Bacteria;k__norank_d__Bacteria;p__Bacteroidota;c__Bacteroidia;o__Bacteroidales;f__Rikenellaceae;g__Rikenellaceae_RC9_gut_group;s__uncultured_bacterium_g__Rikenellaceae_RC9_gut_group
OTU754	3	0	2	0	0	0	0	10	0	15	0	3	3	3	1	1	1	0	1	6	d__Bacteria;k__norank_d__Bacteria;p__Bacteroidota;c__Bacteroidia;o__Bacteroidales;f__Rikenellaceae;g__Rikenellaceae_RC9_gut_group;s__uncultured_bacterium_g__Rikenellaceae_RC9_gut_group
OTU755	1	0	0	1	1	4	3	3	1	2	2	0	0	0	2	0	0	0	0	2	d__Bacteria;k__norank_d__Bacteria;p__Bacteroidota;c__Bacteroidia;o__Bacteroidales;f__Prevotellaceae;g__norank_f__Prevotellaceae;s__uncultured_bacterium_g__norank_f__Prevotellaceae
OTU756	0	0	0	0	0	0	0	0	0	0	0	0	0	0	0	0	0	0	0	0	d__Bacteria;k__norank_d__Bacteria;p__Bacteroidota;c__Bacteroidia;o__Bacteroidales;f__Prevotellaceae;g__Prevotella;s__unclassified_g__Prevotella
OTU757	1	0	0	3	0	5	2	0	3	0	1	0	0	1	0	0	0	0	0	0	d__Bacteria;k__norank_d__Bacteria;p__Firmicutes;c__unclassified_p__Firmicutes;o__unclassified_p__Firmicutes;f__unclassified_p__Firmicutes;g__unclassified_p__Firmicutes;s__unclassified_p__Firmicutes
OTU758	1	2	1	0	1	1	0	15	0	10	0	8	0	3	13	0	1	0	0	9	d__Bacteria;k__norank_d__Bacteria;p__Firmicutes;c__Clostridia;o__Clostridiales;f__Clostridiaceae;g__Clostridium_sensu_stricto_1;s__unclassified_g__Clostridium_sensu_stricto_1
OTU759	9	3	5	7	0	8	1	2	3	3	7	7	4	8	27	4	27	1	0	4	d__Bacteria;k__norank_d__Bacteria;p__Bacteroidota;c__Bacteroidia;o__Bacteroidales;f__Muribaculaceae;g__norank_f__Muribaculaceae;s__uncultured_bacterium_g__norank_f__Muribaculaceae
OTU760	0	0	2	0	1	0	1	0	0	0	0	0	0	0	0	0	0	0	0	0	d__Bacteria;k__norank_d__Bacteria;p__Proteobacteria;c__Gammaproteobacteria;o__Burkholderiales;f__Neisseriaceae;g__Snodgrassella;s__Snodgrassella_alvi_wkB2
OTU761	11	5	0	1	1	3	1	28	1	9	1	4	4	24	17	99	3	3	12	1	d__Bacteria;k__norank_d__Bacteria;p__Cyanobacteria;c__Vampirivibrionia;o__Gastranaerophilales;f__norank_o__Gastranaerophilales;g__norank_f__norank_o__Gastranaerophilales;s__uncultured_bacterium_g__norank_f__norank_o__Gastranaerophilales
OTU762	2	0	0	0	0	0	0	0	0	1	0	0	0	0	0	0	0	0	0	0	d__Bacteria;k__norank_d__Bacteria;p__Bacteroidota;c__Bacteroidia;o__Bacteroidales;f__Muribaculaceae;g__norank_f__Muribaculaceae;s__uncultured_bacterium_g__norank_f__Muribaculaceae
OTU763	2	2	0	0	0	0	0	0	0	0	0	0	0	0	0	17	0	0	0	0	d__Bacteria;k__norank_d__Bacteria;p__Firmicutes;c__Bacilli;o__RF39;f__norank_o__RF39;g__norank_f__norank_o__RF39;s__uncultured_bacterium_g__norank_f__norank_o__RF39
OTU764	57	85	85	1395	856	144	272	6	166	3	208	5	15	422	109	994	25	33	44	9	d__Bacteria;k__norank_d__Bacteria;p__Firmicutes;c__Bacilli;o__Lactobacillales;f__Lactobacillaceae;g__Lactobacillus;s__unclassified_g__Lactobacillus
OTU765	1	1	61	0	0	0	0	0	0	0	0	0	1	1	0	0	0	5	2	1	d__Bacteria;k__norank_d__Bacteria;p__Firmicutes;c__Clostridia;o__Christensenellales;f__Christensenellaceae;g__Christensenellaceae_R-7_group;s__unclassified_g__Christensenellaceae_R-7_group
OTU766	1	0	0	0	0	0	0	0	0	0	0	1	0	1	0	0	1	0	0	0	d__Bacteria;k__norank_d__Bacteria;p__Firmicutes;c__Clostridia;o__Oscillospirales;f__Butyricicoccaceae;g__UCG-009;s__uncultured_bacterium_g__UCG-009
OTU767	0	0	0	11	0	0	0	0	0	1	3	0	0	0	0	1	0	0	1	0	d__Bacteria;k__norank_d__Bacteria;p__Bacteroidota;c__Bacteroidia;o__Bacteroidales;f__Muribaculaceae;g__norank_f__Muribaculaceae;s__gut_metagenome_g__norank_f__Muribaculaceae
OTU768	0	1	0	0	0	0	0	0	0	0	0	0	0	0	0	0	0	0	0	0	d__Bacteria;k__norank_d__Bacteria;p__Firmicutes;c__Clostridia;o__Peptostreptococcales-Tissierellales;f__norank_o__Peptostreptococcales-Tissierellales;g__Anaerococcus;s__Anaerococcus_prevotii_DSM_20548
OTU769	0	0	0	2	0	1	0	0	0	0	1	0	0	1	0	0	0	0	0	0	d__Bacteria;k__norank_d__Bacteria;p__Firmicutes;c__Bacilli;o__Lactobacillales;f__Lactobacillaceae;g__Lactobacillus;s__unclassified_g__Lactobacillus
OTU770	3	0	0	527	3	3703	3224	835	6271	207	901	32	0	62	310	116	22	3	5	151	d__Bacteria;k__norank_d__Bacteria;p__Bacteroidota;c__Bacteroidia;o__Bacteroidales;f__Muribaculaceae;g__norank_f__Muribaculaceae;s__uncultured_bacterium_g__norank_f__Muribaculaceae
OTU771	12	4	0	1	0	0	0	6	0	1	8	1	0	0	0	0	0	0	0	1	d__Bacteria;k__norank_d__Bacteria;p__Bacteroidota;c__Bacteroidia;o__Bacteroidales;f__Prevotellaceae;g__Alloprevotella;s__unclassified_g__Alloprevotella
OTU772	0	0	0	0	11	0	0	0	0	0	0	0	0	0	0	0	0	0	0	0	d__Bacteria;k__norank_d__Bacteria;p__Bacteroidota;c__Bacteroidia;o__Bacteroidales;f__Prevotellaceae;g__Prevotellaceae_UCG-003;s__unclassified_g__Prevotellaceae_UCG-003
OTU773	0	0	0	0	0	0	0	0	0	0	4	0	1	0	0	0	0	0	0	0	d__Bacteria;k__norank_d__Bacteria;p__Bacteroidota;c__Bacteroidia;o__Bacteroidales;f__Muribaculaceae;g__norank_f__Muribaculaceae;s__uncultured_bacterium_g__norank_f__Muribaculaceae
OTU774	0	1	0	0	0	0	0	0	0	0	0	1	0	1	0	0	0	0	0	0	d__Bacteria;k__norank_d__Bacteria;p__Firmicutes;c__Clostridia;o__Oscillospirales;f__Butyricicoccaceae;g__UCG-009;s__uncultured_bacterium_g__UCG-009
OTU775	22	37	18	1	81	5	9	0	6	0	4	224	47	1	0	12	5	6	7	17	d__Bacteria;k__norank_d__Bacteria;p__Firmicutes;c__Clostridia;o__Lachnospirales;f__Lachnospiraceae;g__Blautia;s__uncultured_bacterium_g__Blautia
OTU776	2	3	1	2	0	2	2	0	2	0	5	8	1	0	4	1	2	4	4	7	d__Bacteria;k__norank_d__Bacteria;p__Actinobacteriota;c__Actinobacteria;o__Actinomycetales;f__Actinomycetaceae;g__Actinomyces;s__Actinomyces_sp._Chiba101
OTU777	0	0	0	0	0	0	0	0	0	1	0	0	0	0	0	0	0	0	0	0	d__Bacteria;k__norank_d__Bacteria;p__Firmicutes;c__Clostridia;o__Clostridia_vadinBB60_group;f__norank_o__Clostridia_vadinBB60_group;g__norank_f__norank_o__Clostridia_vadinBB60_group;s__unclassified_g__norank_f__norank_o__Clostridia_vadinBB60_group
OTU778	48	35	21	0	91	10	13	0	8	2	38	28	5	124	504	224	31	52	69	51	d__Bacteria;k__norank_d__Bacteria;p__Firmicutes;c__Bacilli;o__RF39;f__norank_o__RF39;g__norank_f__norank_o__RF39;s__uncultured_bacterium_g__norank_f__norank_o__RF39
OTU779	0	0	0	0	1	0	0	0	0	0	0	0	0	0	0	0	0	0	2	1	d__Bacteria;k__norank_d__Bacteria;p__Bacteroidota;c__Bacteroidia;o__Bacteroidales;f__Prevotellaceae;g__Prevotella;s__unclassified_g__Prevotella
OTU780	0	0	0	0	0	0	0	0	0	0	0	0	0	0	0	0	0	0	0	0	d__Bacteria;k__norank_d__Bacteria;p__Proteobacteria;c__Alphaproteobacteria;o__Rhodospirillales;f__norank_o__Rhodospirillales;g__norank_f__norank_o__Rhodospirillales;s__unclassified_g__norank_f__norank_o__Rhodospirillales
OTU781	0	0	0	0	0	0	0	0	0	0	0	0	0	0	0	0	0	0	0	0	d__Bacteria;k__norank_d__Bacteria;p__Firmicutes;c__Bacilli;o__RF39;f__norank_o__RF39;g__norank_f__norank_o__RF39;s__unclassified_g__norank_f__norank_o__RF39
OTU782	0	1	0	5	0	2	2	0	3	0	0	0	0	0	0	0	0	1	0	0	d__Bacteria;k__norank_d__Bacteria;p__Firmicutes;c__Clostridia;o__Monoglobales;f__Monoglobaceae;g__Monoglobus;s__uncultured_rumen_bacterium_4C28d-12
OTU783	0	2	0	0	0	0	0	1	0	0	0	2	0	0	0	1	1	0	0	0	d__Bacteria;k__norank_d__Bacteria;p__Firmicutes;c__Clostridia;o__Monoglobales;f__Monoglobaceae;g__Monoglobus;s__uncultured_bacterium_g__Monoglobus
OTU784	0	0	0	0	0	0	0	0	0	0	0	0	0	0	0	0	0	0	0	0	d__Bacteria;k__norank_d__Bacteria;p__Bacteroidota;c__Bacteroidia;o__Bacteroidales;f__Bacteroidaceae;g__Bacteroides;s__uncultured_bacterium_g__Bacteroides
OTU785	0	0	0	0	0	0	0	0	0	0	0	0	0	0	0	0	0	0	0	0	d__Bacteria;k__norank_d__Bacteria;p__Spirochaetota;c__Spirochaetia;o__Spirochaetales;f__Spirochaetaceae;g__Treponema;s__gut_metagenome_g__Treponema
OTU786	2	0	0	0	0	0	0	0	0	0	3	0	0	0	0	0	0	0	0	0	d__Bacteria;k__norank_d__Bacteria;p__Bacteroidota;c__Bacteroidia;o__Bacteroidales;f__Prevotellaceae;g__unclassified_f__Prevotellaceae;s__unclassified_f__Prevotellaceae
OTU787	0	0	0	0	0	0	0	0	0	0	0	0	0	0	0	0	0	0	0	0	d__Bacteria;k__norank_d__Bacteria;p__Firmicutes;c__Clostridia;o__Monoglobales;f__Monoglobaceae;g__Monoglobus;s__uncultured_rumen_bacterium_g__Monoglobus
OTU788	0	0	0	0	0	0	0	1	0	2	0	2	0	0	1	0	4	0	0	0	d__Bacteria;k__norank_d__Bacteria;p__Firmicutes;c__Clostridia;o__Peptostreptococcales-Tissierellales;f__Anaerovoracaceae;g__Family_XIII_AD3011_group;s__uncultured_bacterium_g__Family_XIII_AD3011_group
OTU789	0	0	0	0	0	2	2	0	1	0	0	1	0	0	5	0	0	0	0	0	d__Bacteria;k__norank_d__Bacteria;p__Bacteroidota;c__Bacteroidia;o__Bacteroidales;f__Rikenellaceae;g__Alistipes;s__uncultured_bacterium_g__Alistipes
OTU790	0	0	1	0	0	0	0	0	0	0	0	0	3	0	1	0	0	0	0	1	d__Bacteria;k__norank_d__Bacteria;p__Firmicutes;c__Clostridia;o__Oscillospirales;f__Oscillospiraceae;g__Papillibacter;s__uncultured_bacterium_g__Papillibacter
OTU791	1	1	6	0	0	0	0	0	4	2	0	0	5	0	1	0	1	1	0	1	d__Bacteria;k__norank_d__Bacteria;p__Firmicutes;c__Bacilli;o__Staphylococcales;f__Staphylococcaceae;g__Staphylococcus;s__Staphylococcus_saprophyticus_g__Staphylococcus
OTU792	34	24	19	2	0	18	8	23	17	34	160	120	70	37	20	137	0	13	26	17	d__Bacteria;k__norank_d__Bacteria;p__Firmicutes;c__Bacilli;o__RF39;f__norank_o__RF39;g__norank_f__norank_o__RF39;s__uncultured_bacterium_g__norank_f__norank_o__RF39
OTU793	29	126	0	0	3	0	0	25	0	12	0	62	0	0	31	0	2	2	2	31	d__Bacteria;k__norank_d__Bacteria;p__Firmicutes;c__Bacilli;o__Lactobacillales;f__Streptococcaceae;g__Streptococcus;s__Streptococcus_hyointestinalis
OTU794	5	0	0	1	1	0	0	2	0	0	2	0	4	2	0	2	0	0	0	1	d__Bacteria;k__norank_d__Bacteria;p__Bacteroidota;c__Bacteroidia;o__Bacteroidales;f__Rikenellaceae;g__Rikenellaceae_RC9_gut_group;s__uncultured_bacterium_g__Rikenellaceae_RC9_gut_group
OTU795	1	0	2	0	0	0	0	0	0	0	0	2	1	0	0	0	0	0	0	0	d__Bacteria;k__norank_d__Bacteria;p__Bacteroidota;c__Bacteroidia;o__Bacteroidales;f__Prevotellaceae;g__Prevotellaceae_NK3B31_group;s__uncultured_bacterium_g__Prevotellaceae_NK3B31_group
OTU796	3	1	14	0	1	0	0	0	0	0	0	3	3	1	0	0	2	0	0	1	d__Bacteria;k__norank_d__Bacteria;p__Bacteroidota;c__Bacteroidia;o__Bacteroidales;f__Prevotellaceae;g__Alloprevotella;s__uncultured_bacterium_g__Alloprevotella
OTU797	7	7	0	8	0	0	0	0	0	0	6	65	0	20	4	51	17	8	4	7	d__Bacteria;k__norank_d__Bacteria;p__Firmicutes;c__Bacilli;o__RF39;f__norank_o__RF39;g__norank_f__norank_o__RF39;s__unclassified_g__norank_f__norank_o__RF39
OTU798	18	50	18	5	68	0	0	511	0	478	0	102	0	10	355	1	74	161	162	217	d__Bacteria;k__norank_d__Bacteria;p__Firmicutes;c__Clostridia;o__Peptostreptococcales-Tissierellales;f__Peptostreptococcaceae;g__Terrisporobacter;s__uncultured_bacterium_g__Terrisporobacter
OTU799	7	0	1	0	8	1	0	0	0	1	0	0	0	0	0	0	0	0	0	1	d__Bacteria;k__norank_d__Bacteria;p__Firmicutes;c__Clostridia;o__Oscillospirales;f__Ruminococcaceae;g__Ruminococcus;s__metagenome_g__Ruminococcus
OTU800	2257	3141	967	4623	635	373	260	1228	539	1864	1247	1858	931	957	892	686	407	724	804	198	d__Bacteria;k__norank_d__Bacteria;p__Firmicutes;c__Clostridia;o__Lachnospirales;f__Lachnospiraceae;g__Ruminococcus_gauvreauii_group;s__uncultured_bacterium_g__Ruminococcus_gauvreauii_group
OTU801	1	1	0	0	0	0	1	0	0	0	0	1	0	0	0	0	0	0	0	0	d__Bacteria;k__norank_d__Bacteria;p__Firmicutes;c__Bacilli;o__Lactobacillales;f__Lactobacillaceae;g__Lactobacillus;s__Lactobacillus_apis
OTU802	13	0	0	0	1	0	0	0	0	0	0	0	0	0	0	0	0	0	0	1	d__Bacteria;k__norank_d__Bacteria;p__Bacteroidota;c__Bacteroidia;o__Bacteroidales;f__Prevotellaceae;g__Prevotellaceae_UCG-003;s__unclassified_g__Prevotellaceae_UCG-003
OTU803	0	0	0	0	1	0	0	1	0	0	0	10	0	0	3	0	0	0	1	0	d__Bacteria;k__norank_d__Bacteria;p__Bacteroidota;c__Bacteroidia;o__Bacteroidales;f__Muribaculaceae;g__norank_f__Muribaculaceae;s__uncultured_bacterium_g__norank_f__Muribaculaceae
OTU804	5	0	0	0	0	0	0	6	0	0	1	0	5	1	3	0	6	2	4	0	d__Bacteria;k__norank_d__Bacteria;p__Bacteroidota;c__Bacteroidia;o__Bacteroidales;f__Prevotellaceae;g__Prevotellaceae_NK3B31_group;s__uncultured_bacterium_g__Prevotellaceae_NK3B31_group
OTU805	12	8	8	2	1	0	0	4	0	2	4	5	2	0	2	1	3	6	11	1	d__Bacteria;k__norank_d__Bacteria;p__Firmicutes;c__Clostridia;o__Oscillospirales;f__Oscillospiraceae;g__Oscillibacter;s__uncultured_bacterium_g__Oscillibacter
OTU806	2	0	2	0	7	0	0	0	0	0	0	2	8	6	2	0	6	2	2	0	d__Bacteria;k__norank_d__Bacteria;p__Firmicutes;c__Clostridia;o__Oscillospirales;f__Butyricicoccaceae;g__UCG-008;s__uncultured_bacterium_g__UCG-008
OTU807	0	0	0	9	10	37	14	65	16	69	74	1207	0	18	63	54	0	1	0	303	d__Bacteria;k__norank_d__Bacteria;p__Firmicutes;c__Clostridia;o__Lachnospirales;f__Lachnospiraceae;g__Lachnospiraceae_NK4A136_group;s__gut_metagenome_g__Lachnospiraceae_NK4A136_group
OTU808	12	27	0	0	3	0	0	13	0	12	0	34	0	1	46	0	4	5	3	12	d__Bacteria;k__norank_d__Bacteria;p__Firmicutes;c__Clostridia;o__Peptostreptococcales-Tissierellales;f__Peptostreptococcaceae;g__Terrisporobacter;s__unclassified_g__Terrisporobacter
OTU809	1	0	1	1	0	0	0	1	2	1	0	9	0	0	19	0	2	0	0	2	d__Bacteria;k__norank_d__Bacteria;p__Bacteroidota;c__Bacteroidia;o__Bacteroidales;f__Muribaculaceae;g__norank_f__Muribaculaceae;s__uncultured_bacterium_g__norank_f__Muribaculaceae
OTU810	0	0	0	0	1	0	0	0	0	0	0	1	0	1	0	1	0	0	0	0	d__Bacteria;k__norank_d__Bacteria;p__Firmicutes;c__Bacilli;o__Bacillales;f__Bacillaceae;g__Bacillus;s__unclassified_g__Bacillus
OTU811	5499	9594	2	5	71	1	0	361	1	348	4	3985	19	131	993	7	492	204	174	912	d__Bacteria;k__norank_d__Bacteria;p__Firmicutes;c__Bacilli;o__Lactobacillales;f__Streptococcaceae;g__Streptococcus;s__Streptococcus_hyointestinalis
OTU812	0	0	15	3	4	0	0	0	0	1	14	47	2	12	0	60	6	0	0	0	d__Bacteria;k__norank_d__Bacteria;p__Firmicutes;c__Bacilli;o__RF39;f__norank_o__RF39;g__norank_f__norank_o__RF39;s__uncultured_bacterium_g__norank_f__norank_o__RF39
OTU813	4639	5843	3877	811	6077	23	13	18854	53	22979	0	8879	368	3459	14532	399	6772	10314	12194	20882	d__Bacteria;k__norank_d__Bacteria;p__Firmicutes;c__Clostridia;o__Clostridiales;f__Clostridiaceae;g__Clostridium_sensu_stricto_1;s__uncultured_bacterium_g__Clostridium_sensu_stricto_1
OTU814	157	418	0	0	6	0	0	0	0	1	0	5	0	7	6	1	4	0	4	5	d__Bacteria;k__norank_d__Bacteria;p__Firmicutes;c__Bacilli;o__Lactobacillales;f__unclassified_o__Lactobacillales;g__unclassified_o__Lactobacillales;s__unclassified_o__Lactobacillales
OTU815	61	122	18	43	9	147	111	20	160	42	623	113	20	13	26	7	33	15	10	8	d__Bacteria;k__norank_d__Bacteria;p__Firmicutes;c__Clostridia;o__Lachnospirales;f__Lachnospiraceae;g__Ruminococcus_torques_group;s__unclassified_g__Ruminococcus_torques_group
OTU816	0	0	0	0	0	0	1	0	1	0	0	0	0	0	0	0	0	0	0	0	d__Bacteria;k__norank_d__Bacteria;p__Actinobacteriota;c__Actinobacteria;o__Corynebacteriales;f__Corynebacteriaceae;g__Corynebacterium;s__unclassified_g__Corynebacterium
OTU817	23	4	8	23	2	7	5	24	11	9	13	22	14	28	21	5	18	0	0	7	d__Bacteria;k__norank_d__Bacteria;p__Bacteroidota;c__Bacteroidia;o__Bacteroidales;f__Muribaculaceae;g__norank_f__Muribaculaceae;s__uncultured_bacterium_g__norank_f__Muribaculaceae
OTU818	324	305	44	20	65	15	24	34	48	15	5	155	120	393	411	63	389	6	5	32	d__Bacteria;k__norank_d__Bacteria;p__Actinobacteriota;c__Coriobacteriia;o__Coriobacteriales;f__Atopobiaceae;g__Olsenella;s__Olsenella_sp._GAM18
OTU819	4	2	0	3	1	0	4	0	3	0	0	1	0	1	1	0	0	0	0	0	d__Bacteria;k__norank_d__Bacteria;p__Firmicutes;c__Negativicutes;o__Veillonellales-Selenomonadales;f__Selenomonadaceae;g__Anaerovibrio;s__uncultured_bacterium_g__Anaerovibrio
OTU820	0	0	0	0	0	0	0	0	0	0	0	0	0	2	0	1	0	0	0	0	d__Bacteria;k__norank_d__Bacteria;p__Firmicutes;c__Clostridia;o__Oscillospirales;f__Oscillospiraceae;g__UCG-005;s__unclassified_g__UCG-005
OTU821	1	0	0	0	0	1	0	0	1	1	1	1	0	1	0	0	0	0	0	1	d__Bacteria;k__norank_d__Bacteria;p__Bacteroidota;c__Bacteroidia;o__Bacteroidales;f__Prevotellaceae;g__Prevotellaceae_NK3B31_group;s__uncultured_bacterium_g__Prevotellaceae_NK3B31_group
OTU822	0	0	0	0	0	0	0	0	0	0	0	0	0	0	1	0	0	0	0	0	d__Bacteria;k__norank_d__Bacteria;p__Desulfobacterota;c__Desulfovibrionia;o__Desulfovibrionales;f__Desulfovibrionaceae;g__Desulfovibrio;s__unclassified_g__Desulfovibrio
OTU823	0	0	0	0	0	0	0	0	0	0	0	0	0	0	0	0	0	0	0	0	d__Bacteria;k__norank_d__Bacteria;p__Firmicutes;c__Negativicutes;o__Veillonellales-Selenomonadales;f__Selenomonadaceae;g__Selenomonas;s__uncultured_bacterium_g__Selenomonas
OTU824	0	0	0	8	0	0	0	0	0	0	1	0	0	2	1	0	0	0	0	0	d__Bacteria;k__norank_d__Bacteria;p__Bacteroidota;c__Bacteroidia;o__Bacteroidales;f__Muribaculaceae;g__norank_f__Muribaculaceae;s__unclassified_g__norank_f__Muribaculaceae
OTU825	1	0	0	4	5	0	0	0	0	0	3	1	1	0	2	1	2	0	0	0	d__Bacteria;k__norank_d__Bacteria;p__Bacteroidota;c__Bacteroidia;o__Bacteroidales;f__Muribaculaceae;g__norank_f__Muribaculaceae;s__uncultured_bacterium_g__norank_f__Muribaculaceae
OTU826	8	4	232	81	456	2	4	25	6	32	11	44	2490	1206	549	2115	1407	837	921	182	d__Bacteria;k__norank_d__Bacteria;p__Firmicutes;c__Bacilli;o__Lactobacillales;f__Lactobacillaceae;g__Lactobacillus;s__unclassified_g__Lactobacillus
OTU827	0	0	0	0	0	0	0	0	0	0	0	2	0	2	0	0	1	0	0	0	d__Bacteria;k__norank_d__Bacteria;p__Proteobacteria;c__Gammaproteobacteria;o__Pasteurellales;f__Pasteurellaceae;g__Actinobacillus;s__Actinobacillus_minor
OTU828	0	0	1	0	0	1	0	0	0	0	0	0	0	0	0	0	0	0	0	0	d__Bacteria;k__norank_d__Bacteria;p__Firmicutes;c__Bacilli;o__Lactobacillales;f__Lactobacillaceae;g__Lactobacillus;s__unclassified_g__Lactobacillus
OTU829	3	0	5	11	15	1	0	3	1	3	2	0	2	4	0	2	9	0	0	5	d__Bacteria;k__norank_d__Bacteria;p__Firmicutes;c__Clostridia;o__Lachnospirales;f__Lachnospiraceae;g__Lachnospiraceae_UCG-003;s__uncultured_bacterium_g__Lachnospiraceae_UCG-003
OTU830	5	5	1	1	6	0	0	1	0	0	3	85	0	8	6	0	30	6	7	2	d__Bacteria;k__norank_d__Bacteria;p__Actinobacteriota;c__Coriobacteriia;o__Coriobacteriales;f__norank_o__Coriobacteriales;g__norank_f__norank_o__Coriobacteriales;s__uncultured_bacterium_g__norank_f__norank_o__Coriobacteriales
OTU831	0	1	1	0	0	0	0	0	0	0	0	0	0	0	0	0	0	0	0	0	d__Bacteria;k__norank_d__Bacteria;p__Firmicutes;c__Clostridia;o__Christensenellales;f__Christensenellaceae;g__Christensenellaceae_R-7_group;s__uncultured_bacterium_g__Christensenellaceae_R-7_group
OTU832	27	12	3	49	157	2	3	40	5	18	16	8	5	39	59	94	0	1	4	1	d__Bacteria;k__norank_d__Bacteria;p__Cyanobacteria;c__Vampirivibrionia;o__Gastranaerophilales;f__norank_o__Gastranaerophilales;g__norank_f__norank_o__Gastranaerophilales;s__uncultured_bacterium_g__norank_f__norank_o__Gastranaerophilales
OTU833	0	0	0	0	0	0	0	0	0	0	0	2	0	0	0	0	0	0	0	0	d__Bacteria;k__norank_d__Bacteria;p__Proteobacteria;c__Gammaproteobacteria;o__Pasteurellales;f__Pasteurellaceae;g__unclassified_f__Pasteurellaceae;s__unclassified_f__Pasteurellaceae
OTU834	0	0	0	0	0	0	0	0	0	0	0	0	0	0	0	0	2	1	4	0	d__Bacteria;k__norank_d__Bacteria;p__Cyanobacteria;c__Vampirivibrionia;o__Gastranaerophilales;f__norank_o__Gastranaerophilales;g__norank_f__norank_o__Gastranaerophilales;s__uncultured_bacterium_g__norank_f__norank_o__Gastranaerophilales
OTU835	126	110	30	3	1	0	1	0	2	0	76	77	0	17	11	6	11	126	170	0	d__Bacteria;k__norank_d__Bacteria;p__Firmicutes;c__Bacilli;o__Erysipelotrichales;f__Erysipelatoclostridiaceae;g__Erysipelotrichaceae_UCG-003;s__uncultured_bacterium_g__Erysipelotrichaceae_UCG-003
OTU836	0	0	0	0	0	0	0	0	0	0	0	0	0	0	0	0	0	0	0	0	d__Bacteria;k__norank_d__Bacteria;p__Verrucomicrobiota;c__Chlamydiae;o__Chlamydiales;f__Chlamydiaceae;g__Chlamydia;s__Chlamydia_suis
OTU837	1	1	0	1	1	1	1	0	1	0	0	0	0	1	0	0	1	0	0	0	d__Bacteria;k__norank_d__Bacteria;p__Firmicutes;c__Clostridia;o__Oscillospirales;f__Ruminococcaceae;g__Candidatus_Soleaferrea;s__uncultured_bacterium_g__Candidatus_Soleaferrea
OTU838	6	3	0	0	0	2	8	1	6	1	6	5	1	48	1	24	0	9	9	0	d__Bacteria;k__norank_d__Bacteria;p__Firmicutes;c__Clostridia;o__Oscillospirales;f__Oscillospiraceae;g__UCG-005;s__uncultured_bacterium_g__UCG-005
OTU839	0	0	0	0	0	2	6	0	4	2	0	2	0	0	1	1	0	0	1	0	d__Bacteria;k__norank_d__Bacteria;p__Proteobacteria;c__Gammaproteobacteria;o__Burkholderiales;f__Sutterellaceae;g__Sutterella;s__uncultured_bacterium_g__Sutterella
OTU840	8	6	2	0	1	4	4	3	3	9	25	40	0	9	7	1	5	2	3	8	d__Bacteria;k__norank_d__Bacteria;p__Firmicutes;c__Clostridia;o__Lachnospirales;f__Lachnospiraceae;g__Oribacterium;s__uncultured_bacterium_g__Oribacterium
OTU841	0	0	0	0	0	0	0	0	0	0	0	0	0	0	0	0	0	0	0	0	d__Bacteria;k__norank_d__Bacteria;p__Bacteroidota;c__Bacteroidia;o__Bacteroidales;f__Prevotellaceae;g__Prevotella;s__unclassified_g__Prevotella
OTU842	0	0	0	0	0	0	0	0	0	0	0	0	0	0	0	0	0	0	0	0	d__Bacteria;k__norank_d__Bacteria;p__Proteobacteria;c__Gammaproteobacteria;o__Pasteurellales;f__Pasteurellaceae;g__Pasteurella;s__Pasteurella_aerogenes
OTU843	16	6	3	24	4	1340	662	1	1197	6	34	7	0	83	295	1	89	11	22	17	d__Bacteria;k__norank_d__Bacteria;p__Bacteroidota;c__Bacteroidia;o__Bacteroidales;f__Muribaculaceae;g__norank_f__Muribaculaceae;s__unclassified_g__norank_f__Muribaculaceae
OTU844	0	0	0	1	1	0	0	0	0	0	0	0	2	0	0	2	0	0	0	0	d__Bacteria;k__norank_d__Bacteria;p__Firmicutes;c__Bacilli;o__Lactobacillales;f__Lactobacillaceae;g__Lactobacillus;s__unclassified_g__Lactobacillus
OTU845	0	0	0	0	1	0	0	0	0	0	0	1	0	0	0	0	0	0	0	0	d__Bacteria;k__norank_d__Bacteria;p__Proteobacteria;c__Gammaproteobacteria;o__Burkholderiales;f__T34;g__norank_f__T34;s__uncultured_bacterium_g__norank_f__T34
OTU846	0	0	0	0	0	0	0	0	0	0	0	0	0	0	0	0	0	0	0	0	d__Bacteria;k__norank_d__Bacteria;p__Cyanobacteria;c__Vampirivibrionia;o__Gastranaerophilales;f__norank_o__Gastranaerophilales;g__norank_f__norank_o__Gastranaerophilales;s__Clostridium_sp._CAG306
OTU847	3	0	1	0	10	5	8	0	12	0	1	3	1	10	16	6	11	15	14	3	d__Bacteria;k__norank_d__Bacteria;p__Firmicutes;c__Clostridia;o__Peptococcales;f__Peptococcaceae;g__norank_f__Peptococcaceae;s__unclassified_g__norank_f__Peptococcaceae
OTU848	3	1	2	0	0	0	0	4	0	3	0	2	0	5	0	2	0	0	1	0	d__Bacteria;k__norank_d__Bacteria;p__Firmicutes;c__Clostridia;o__Clostridia_UCG-014;f__norank_o__Clostridia_UCG-014;g__norank_f__norank_o__Clostridia_UCG-014;s__unidentified_rumen_bacterium_JW32
OTU849	0	0	0	0	0	0	0	0	0	0	0	0	0	0	0	0	0	0	0	0	d__Bacteria;k__norank_d__Bacteria;p__Firmicutes;c__Clostridia;o__Christensenellales;f__Christensenellaceae;g__Christensenellaceae_R-7_group;s__unclassified_g__Christensenellaceae_R-7_group
OTU850	2	1	0	0	0	0	0	0	0	0	0	1	0	0	0	0	0	0	1	0	d__Bacteria;k__norank_d__Bacteria;p__Firmicutes;c__Clostridia;o__Christensenellales;f__Christensenellaceae;g__norank_f__Christensenellaceae;s__unclassified_g__norank_f__Christensenellaceae
OTU851	9	5	40	3	0	0	0	1	0	1	4	54	0	179	9	19	34	16	8	10	d__Bacteria;k__norank_d__Bacteria;p__Firmicutes;c__Clostridia;o__Oscillospirales;f__Butyricicoccaceae;g__UCG-008;s__uncultured_bacterium_g__UCG-008
OTU852	0	0	0	0	0	0	0	0	0	0	0	0	0	0	0	1	0	0	0	0	d__Bacteria;k__norank_d__Bacteria;p__Cyanobacteria;c__Vampirivibrionia;o__Gastranaerophilales;f__norank_o__Gastranaerophilales;g__norank_f__norank_o__Gastranaerophilales;s__unclassified_g__norank_f__norank_o__Gastranaerophilales
OTU853	0	0	0	0	0	0	0	4	0	4	1	5	0	0	0	0	29	93	93	9	d__Bacteria;k__norank_d__Bacteria;p__Firmicutes;c__Clostridia;o__Clostridia_UCG-014;f__norank_o__Clostridia_UCG-014;g__norank_f__norank_o__Clostridia_UCG-014;s__uncultured_bacterium_g__norank_f__norank_o__Clostridia_UCG-014
OTU854	0	0	3	0	0	0	0	0	0	0	0	0	0	4	0	0	0	0	0	2	d__Bacteria;k__norank_d__Bacteria;p__Bacteroidota;c__Bacteroidia;o__unclassified_c__Bacteroidia;f__unclassified_c__Bacteroidia;g__unclassified_c__Bacteroidia;s__unclassified_c__Bacteroidia
OTU855	0	0	0	1	0	0	0	1	0	1	0	1	1	5	0	0	0	2	1	0	d__Bacteria;k__norank_d__Bacteria;p__Firmicutes;c__Clostridia;o__Peptostreptococcales-Tissierellales;f__Anaerovoracaceae;g__Family_XIII_AD3011_group;s__uncultured_bacterium_g__Family_XIII_AD3011_group
OTU856	1	0	0	0	2	0	0	0	0	0	0	0	0	0	1	0	0	0	0	0	d__Bacteria;k__norank_d__Bacteria;p__Firmicutes;c__Clostridia;o__Lachnospirales;f__Lachnospiraceae;g__unclassified_f__Lachnospiraceae;s__unclassified_f__Lachnospiraceae
OTU857	0	0	1	1	0	0	0	0	0	0	0	0	0	0	0	0	1	0	1	0	d__Bacteria;k__norank_d__Bacteria;p__Firmicutes;c__Clostridia;o__Oscillospirales;f__Ruminococcaceae;g__norank_f__Ruminococcaceae;s__uncultured_bacterium_g__norank_f__Ruminococcaceae
OTU858	143	48	41	17	39	38	11	15	32	16	8	57	18	43	93	10	42	5	7	8	d__Bacteria;k__norank_d__Bacteria;p__Firmicutes;c__Clostridia;o__Oscillospirales;f__Oscillospiraceae;g__UCG-005;s__uncultured_organism_g__UCG-005
OTU859	0	0	0	0	0	0	0	0	0	0	0	0	0	0	0	0	5	0	0	1	d__Bacteria;k__norank_d__Bacteria;p__Firmicutes;c__Clostridia;o__Lachnospirales;f__Lachnospiraceae;g__unclassified_f__Lachnospiraceae;s__unclassified_f__Lachnospiraceae
OTU860	2	0	8	1	0	0	0	10	0	21	0	11	7	1	5	3	5	0	2	2	d__Bacteria;k__norank_d__Bacteria;p__Bacteroidota;c__Bacteroidia;o__Bacteroidales;f__Rikenellaceae;g__Rikenellaceae_RC9_gut_group;s__wallaby_gut_metagenome_g__Rikenellaceae_RC9_gut_group
OTU861	0	0	0	0	0	0	0	0	0	0	0	0	0	0	0	0	0	0	0	2	d__Bacteria;k__norank_d__Bacteria;p__Firmicutes;c__Clostridia;o__Peptostreptococcales-Tissierellales;f__Anaerovoracaceae;g__unclassified_f__Anaerovoracaceae;s__unclassified_f__Anaerovoracaceae
OTU862	1	0	0	1	0	0	0	0	0	0	0	0	2	0	0	2	0	0	0	1	d__Bacteria;k__norank_d__Bacteria;p__Firmicutes;c__Clostridia;o__Oscillospirales;f__Oscillospiraceae;g__V9D2013_group;s__uncultured_rumen_bacterium_g__V9D2013_group
OTU863	3	3	75	0	0	1	0	1	2	2	10	55	0	19	62	8	19	4	1	9	d__Bacteria;k__norank_d__Bacteria;p__Firmicutes;c__Clostridia;o__Christensenellales;f__Christensenellaceae;g__Christensenellaceae_R-7_group;s__unclassified_g__Christensenellaceae_R-7_group
OTU864	3	4	693	10	20	0	0	35	0	21	4	17	47	73	1	129	71	40	42	10	d__Bacteria;k__norank_d__Bacteria;p__Firmicutes;c__Clostridia;o__Monoglobales;f__Monoglobaceae;g__Monoglobus;s__uncultured_organism_g__Monoglobus
OTU865	1	0	12	0	0	0	0	0	0	0	1	1	1	1	6	1	0	0	0	0	d__Bacteria;k__norank_d__Bacteria;p__Firmicutes;c__Clostridia;o__Oscillospirales;f__UCG-010;g__norank_f__UCG-010;s__uncultured_bacterium_g__norank_f__UCG-010
OTU866	0	0	293	0	0	0	0	0	0	0	0	0	0	0	0	1	2	0	0	0	d__Bacteria;k__norank_d__Bacteria;p__Firmicutes;c__Clostridia;o__Christensenellales;f__Christensenellaceae;g__Christensenellaceae_R-7_group;s__uncultured_bacterium_g__Christensenellaceae_R-7_group
OTU867	125	61	294	1	6	13	12	20	11	31	44	109	72	80	31	1	6	12	9	9	d__Bacteria;k__norank_d__Bacteria;p__Firmicutes;c__Clostridia;o__Christensenellales;f__Christensenellaceae;g__Christensenellaceae_R-7_group;s__unclassified_g__Christensenellaceae_R-7_group
OTU868	24	7	28	1	8	0	1	10	0	11	0	8	1	6	3	3	5	2	8	5	d__Bacteria;k__norank_d__Bacteria;p__Firmicutes;c__Bacilli;o__Erysipelotrichales;f__Erysipelotrichaceae;g__Anaerorhabdus_furcosa_group;s__uncultured_bacterium_g__Anaerorhabdus_furcosa_group
OTU869	0	0	0	0	0	0	0	0	0	0	0	0	0	0	0	0	0	0	0	0	d__Bacteria;k__norank_d__Bacteria;p__Bacteroidota;c__Bacteroidia;o__Bacteroidales;f__Bacteroidaceae;g__Bacteroides;s__unclassified_g__Bacteroides
OTU870	4	2	4	0	0	319	153	0	382	0	0	0	3	0	14	0	0	0	0	19	d__Bacteria;k__norank_d__Bacteria;p__Firmicutes;c__Clostridia;o__Peptostreptococcales-Tissierellales;f__Anaerovoracaceae;g__Eubacterium_brachy_group;s__uncultured_bacterium_g__Eubacterium_brachy_group
OTU871	0	0	0	0	0	0	0	0	0	0	0	0	1	1	0	3	0	0	3	0	d__Bacteria;k__norank_d__Bacteria;p__Firmicutes;c__unclassified_p__Firmicutes;o__unclassified_p__Firmicutes;f__unclassified_p__Firmicutes;g__unclassified_p__Firmicutes;s__unclassified_p__Firmicutes
OTU872	12	9	0	2	2	0	5	2	2	4	15	3	0	6	0	3	49	53	35	9	d__Bacteria;k__norank_d__Bacteria;p__Actinobacteriota;c__Coriobacteriia;o__Coriobacteriales;f__Coriobacteriaceae;g__Collinsella;s__Collinsella_provencensis
OTU873	0	0	0	2	7	0	0	9	0	22	1	0	0	0	0	0	153	8	23	0	d__Bacteria;k__norank_d__Bacteria;p__Firmicutes;c__Clostridia;o__Peptostreptococcales-Tissierellales;f__Anaerovoracaceae;g__Mogibacterium;s__uncultured_bacterium_g__Mogibacterium
OTU874	0	0	6	1	0	0	0	1	0	2	1	86	9	14	127	6	0	0	0	1	d__Bacteria;k__norank_d__Bacteria;p__Cyanobacteria;c__Vampirivibrionia;o__Gastranaerophilales;f__norank_o__Gastranaerophilales;g__norank_f__norank_o__Gastranaerophilales;s__uncultured_bacterium_g__norank_f__norank_o__Gastranaerophilales
OTU875	0	0	0	0	0	0	0	0	0	0	0	0	0	0	0	0	0	0	0	0	d__Bacteria;k__norank_d__Bacteria;p__Firmicutes;c__Clostridia;o__Oscillospirales;f__Ruminococcaceae;g__Candidatus_Soleaferrea;s__uncultured_Anaerotruncus_sp._g__Candidatus_Soleaferrea
OTU876	100	124	57	186	219	215	176	7	231	9	14	168	224	327	77	17	17	70	76	110	d__Bacteria;k__norank_d__Bacteria;p__Firmicutes;c__Clostridia;o__Lachnospirales;f__Lachnospiraceae;g__Dorea;s__Dorea_formicigenerans_ATCC_27755
OTU877	11	18	0	0	0	0	0	0	1	0	0	0	1	0	3	0	0	0	0	1	d__Bacteria;k__norank_d__Bacteria;p__Firmicutes;c__Bacilli;o__Erysipelotrichales;f__Erysipelatoclostridiaceae;g__Sharpea;s__uncultured_bacterium_g__Sharpea
OTU878	38	18	8	10	21	16	18	6	27	6	354	52	298	346	65	19	449	69	80	86	d__Bacteria;k__norank_d__Bacteria;p__Firmicutes;c__Clostridia;o__Oscillospirales;f__Ruminococcaceae;g__Ruminococcus;s__Ruminococcus_sp._N15.MGS-57_g__Ruminococcus
OTU879	8	7	17	5	3	0	0	9	5	6	6	17	194	7	67	1	191	4	1	12	d__Bacteria;k__norank_d__Bacteria;p__Actinobacteriota;c__Coriobacteriia;o__Coriobacteriales;f__Atopobiaceae;g__Olsenella;s__metagenome_g__Olsenella
OTU880	6	13	29	2	1	17	19	0	22	0	10	38	7	5	0	1	13	0	0	0	d__Bacteria;k__norank_d__Bacteria;p__Firmicutes;c__Clostridia;o__Lachnospirales;f__Lachnospiraceae;g__Anaerostipes;s__unclassified_g__Anaerostipes
OTU881	0	0	1	0	0	0	0	0	0	0	0	0	0	0	0	0	0	0	0	0	d__Bacteria;k__norank_d__Bacteria;p__Firmicutes;c__Clostridia;o__Oscillospirales;f__Ruminococcaceae;g__Ruminococcus;s__bacterium_ic1277
OTU882	0	0	0	0	0	0	0	0	0	0	0	0	5	0	0	0	0	0	0	0	d__Bacteria;k__norank_d__Bacteria;p__Actinobacteriota;c__Coriobacteriia;o__Coriobacteriales;f__Eggerthellaceae;g__Slackia;s__Slackia_piriformis
OTU883	0	0	0	0	0	0	0	1	0	0	0	0	1	0	0	0	0	0	0	0	d__Bacteria;k__norank_d__Bacteria;p__Firmicutes;c__Clostridia;o__Oscillospirales;f__Ruminococcaceae;g__Paludicola;s__Ruminococcaceae_bacterium_Marseille-P2963
OTU884	0	0	0	0	0	0	0	0	2	0	1	0	0	0	0	0	0	0	0	0	d__Bacteria;k__norank_d__Bacteria;p__Firmicutes;c__Bacilli;o__Erysipelotrichales;f__Erysipelotrichaceae;g__Faecalicoccus;s__Faecalicoccus_pleomorphus
OTU885	0	1	0	0	0	1	0	0	0	1	0	0	0	0	0	1	0	0	0	0	d__Bacteria;k__norank_d__Bacteria;p__Firmicutes;c__Clostridia;o__Lachnospirales;f__Lachnospiraceae;g__Lachnospiraceae_UCG-010;s__uncultured_bacterium_g__Lachnospiraceae_UCG-010
OTU886	0	0	0	0	0	0	0	0	0	0	8	0	0	0	0	0	0	0	0	0	d__Bacteria;k__norank_d__Bacteria;p__Firmicutes;c__Bacilli;o__Erysipelotrichales;f__Erysipelotrichaceae;g__Holdemania;s__uncultured_bacterium_g__Holdemania
OTU887	54	54	0	0	0	0	0	0	0	4	1	2	0	0	0	0	0	1	0	1	d__Bacteria;k__norank_d__Bacteria;p__Actinobacteriota;c__Actinobacteria;o__Bifidobacteriales;f__Bifidobacteriaceae;g__Bifidobacterium;s__Bifidobacterium_pseudocatenulatum_DSM_20438__JCM_1200__LMG_10505
OTU888	0	0	1	0	0	0	0	0	0	0	0	0	0	0	0	0	0	0	0	0	d__Bacteria;k__norank_d__Bacteria;p__Proteobacteria;c__Alphaproteobacteria;o__Rickettsiales;f__norank_o__Rickettsiales;g__norank_f__norank_o__Rickettsiales;s__uncultured_Alphaproteobacteria_bacterium_g__norank_f__norank
OTU889	0	0	0	0	4	0	0	0	0	0	0	1	6	3	5	11	2	3	2	4	d__Bacteria;k__norank_d__Bacteria;p__Firmicutes;c__Bacilli;o__Lactobacillales;f__Lactobacillaceae;g__Lactobacillus;s__unclassified_g__Lactobacillus
OTU890	0	0	0	0	0	0	0	0	0	0	7	0	0	2	0	0	0	0	0	0	d__Bacteria;k__norank_d__Bacteria;p__Firmicutes;c__Bacilli;o__Erysipelotrichales;f__Erysipelotrichaceae;g__norank_f__Erysipelotrichaceae;s__uncultured_bacterium_g__norank_f__Erysipelotrichaceae
OTU891	0	0	0	0	0	0	0	0	0	0	0	0	0	0	0	0	0	0	0	0	d__Bacteria;k__norank_d__Bacteria;p__Actinobacteriota;c__Actinobacteria;o__Micrococcales;f__Dermabacteraceae;g__Brachybacterium;s__uncultured_bacterium_g__Brachybacterium
OTU892	0	0	0	0	0	0	0	0	0	0	0	0	0	0	0	0	0	0	0	0	d__Bacteria;k__norank_d__Bacteria;p__Firmicutes;c__Clostridia;o__Lachnospirales;f__Lachnospiraceae;g__unclassified_f__Lachnospiraceae;s__unclassified_f__Lachnospiraceae
OTU893	0	0	0	0	0	0	0	0	0	1	0	12	0	0	0	4	0	1	0	0	d__Bacteria;k__norank_d__Bacteria;p__Firmicutes;c__Clostridia;o__Oscillospirales;f__Ruminococcaceae;g__Ruminococcus;s__unclassified_g__Ruminococcus
OTU894	0	0	0	0	0	1	0	0	2	0	2	1	2	0	0	0	1	4	0	1	d__Bacteria;k__norank_d__Bacteria;p__Firmicutes;c__Clostridia;o__Oscillospirales;f__Butyricicoccaceae;g__Butyricicoccus;s__uncultured_bacterium_g__Butyricicoccus
OTU895	89	9	10	7	9	71	52	8	148	6	36	12	12	31	70	20	8	1	3	4	d__Bacteria;k__norank_d__Bacteria;p__Bacteroidota;c__Bacteroidia;o__Bacteroidales;f__Prevotellaceae;g__Prevotella;s__unclassified_g__Prevotella
OTU896	36	21	24	22	62	76	66	27	79	11	51	335	4	84	30	23	34	69	75	7	d__Bacteria;k__norank_d__Bacteria;p__Firmicutes;c__Clostridia;o__Oscillospirales;f__Ruminococcaceae;g__Faecalibacterium;s__Faecalibacterium_prausnitzii
OTU897	1	1	0	0	0	0	0	0	0	0	0	0	0	0	0	0	0	1	0	0	d__Bacteria;k__norank_d__Bacteria;p__Actinobacteriota;c__Actinobacteria;o__Micrococcales;f__Micrococcaceae;g__Rothia;s__Rothia_nasimurium
OTU898	0	0	0	0	0	0	0	0	0	0	0	0	0	0	0	0	0	0	0	0	d__Bacteria;k__norank_d__Bacteria;p__Cyanobacteria;c__Cyanobacteriia;o__Cyanobacteriales;f__Chroococcidiopsaceae;g__Chroococcidiopsis_PCC_7203;s__Chroococcidiopsis_thermalis_PCC_7203
OTU899	0	0	0	0	0	0	0	0	0	0	0	1	0	0	0	0	0	0	0	0	d__Bacteria;k__norank_d__Bacteria;p__Firmicutes;c__Clostridia;o__Lachnospirales;f__Lachnospiraceae;g__unclassified_f__Lachnospiraceae;s__unclassified_f__Lachnospiraceae
OTU900	2	1	9	1	4	0	0	1	0	0	4	581	1	0	13	226	0	113	111	2	d__Bacteria;k__norank_d__Bacteria;p__Firmicutes;c__Clostridia;o__Oscillospirales;f__Ruminococcaceae;g__Ruminococcus;s__Clostridiaceae_bacterium_DJF_VR76
OTU901	0	0	0	0	0	0	0	0	0	0	0	3	0	0	0	6	0	1	0	0	d__Bacteria;k__norank_d__Bacteria;p__Firmicutes;c__Clostridia;o__Oscillospirales;f__Ruminococcaceae;g__Ruminococcus;s__Clostridiaceae_bacterium_DJF_VR76
OTU902	5	1	1	1	2	1	4	0	2	0	2	0	0	6	0	2	1	4	2	5	d__Bacteria;k__norank_d__Bacteria;p__Firmicutes;c__Clostridia;o__Oscillospirales;f__Ruminococcaceae;g__norank_f__Ruminococcaceae;s__uncultured_organism_g__norank_f__Ruminococcaceae
OTU903	0	0	0	0	0	0	0	0	0	0	0	0	0	0	0	0	0	0	1	0	d__Bacteria;k__norank_d__Bacteria;p__Firmicutes;c__Clostridia;o__Oscillospirales;f__Ruminococcaceae;g__Ruminococcus;s__Ruminococcus_sp._HUN007
OTU904	0	0	1	0	0	0	0	0	0	0	0	0	1	0	0	0	0	0	0	1	d__Bacteria;k__norank_d__Bacteria;p__Firmicutes;c__Clostridia;o__Clostridia_vadinBB60_group;f__norank_o__Clostridia_vadinBB60_group;g__norank_f__norank_o__Clostridia_vadinBB60_group;s__unclassified_g__norank_f__norank_o__Clostridia_vadinBB60_group
OTU905	0	0	0	0	0	0	0	0	0	0	0	0	0	0	0	0	0	0	0	0	d__Bacteria;k__norank_d__Bacteria;p__Bacteroidota;c__Bacteroidia;o__Bacteroidales;f__unclassified_o__Bacteroidales;g__unclassified_o__Bacteroidales;s__unclassified_o__Bacteroidales
OTU906	0	0	0	0	0	0	0	0	0	0	0	0	1	0	0	0	0	0	0	0	d__Bacteria;k__norank_d__Bacteria;p__Firmicutes;c__Clostridia;o__Christensenellales;f__Christensenellaceae;g__Christensenellaceae_R-7_group;s__unclassified_g__Christensenellaceae_R-7_group
OTU907	110	12	3	1	4	7	6	30	12	10	367	14	6	1	20	1	58	10	13	6	d__Bacteria;k__norank_d__Bacteria;p__Bacteroidota;c__Bacteroidia;o__Bacteroidales;f__Prevotellaceae;g__Prevotellaceae_NK3B31_group;s__uncultured_bacterium_g__Prevotellaceae_NK3B31_group
OTU908	0	0	0	0	0	0	0	0	0	0	5	0	0	0	0	0	16	0	0	0	d__Bacteria;k__norank_d__Bacteria;p__Bacteroidota;c__Bacteroidia;o__Bacteroidales;f__Muribaculaceae;g__norank_f__Muribaculaceae;s__uncultured_bacterium_g__norank_f__Muribaculaceae
OTU909	13	2	0	0	6	0	0	36	0	16	0	0	0	0	1	1	125	3	14	0	d__Bacteria;k__norank_d__Bacteria;p__Spirochaetota;c__Spirochaetia;o__Spirochaetales;f__Spirochaetaceae;g__Treponema;s__unclassified_g__Treponema
OTU910	0	1	10	0	0	0	0	0	0	0	0	0	262	0	0	0	85	0	0	0	d__Bacteria;k__norank_d__Bacteria;p__Spirochaetota;c__Spirochaetia;o__Spirochaetales;f__Spirochaetaceae;g__Treponema;s__unclassified_g__Treponema
OTU911	0	0	0	0	0	0	0	0	0	0	0	0	0	0	0	0	0	0	0	0	d__Bacteria;k__norank_d__Bacteria;p__Firmicutes;c__Clostridia;o__Christensenellales;f__Christensenellaceae;g__Christensenellaceae_R-7_group;s__uncultured_spirochete_g__Christensenellaceae_R-7_group
OTU912	19	22	32	8	11	22	21	6	25	6	39	15	9	25	14	2	4	9	16	25	d__Bacteria;k__norank_d__Bacteria;p__Firmicutes;c__Clostridia;o__Lachnospirales;f__Lachnospiraceae;g__Marvinbryantia;s__uncultured_bacterium_g__Marvinbryantia
OTU913	0	0	1	0	0	0	0	0	0	0	0	0	0	0	0	0	0	0	2	0	d__Bacteria;k__norank_d__Bacteria;p__Spirochaetota;c__Spirochaetia;o__Spirochaetales;f__Spirochaetaceae;g__Treponema;s__unclassified_g__Treponema
OTU914	0	0	0	0	0	0	0	0	0	0	0	0	0	0	0	0	0	0	0	0	d__Bacteria;k__norank_d__Bacteria;p__Firmicutes;c__Bacilli;o__RF39;f__norank_o__RF39;g__norank_f__norank_o__RF39;s__uncultured_bacterium_g__norank_f__norank_o__RF39
OTU915	0	0	0	0	0	0	0	0	0	0	0	0	0	0	0	0	0	0	0	0	d__Bacteria;k__norank_d__Bacteria;p__Firmicutes;c__Clostridia;o__Oscillospirales;f__UCG-010;g__norank_f__UCG-010;s__uncultured_organism_g__norank_f__UCG-010
OTU916	0	0	10	0	1	0	0	0	0	0	0	0	0	0	0	0	0	0	0	0	d__Bacteria;k__norank_d__Bacteria;p__Firmicutes;c__Clostridia;o__Clostridia_vadinBB60_group;f__norank_o__Clostridia_vadinBB60_group;g__norank_f__norank_o__Clostridia_vadinBB60_group;s__unclassified_g__norank_f__norank_o__Clostridia_vadinBB60_group
OTU917	0	0	12	0	0	0	0	0	0	0	0	0	1	0	0	0	6	0	0	2	d__Bacteria;k__norank_d__Bacteria;p__Bacteroidota;c__Bacteroidia;o__Bacteroidales;f__Rikenellaceae;g__Rikenellaceae_RC9_gut_group;s__uncultured_bacterium_g__Rikenellaceae_RC9_gut_group
OTU918	1	0	0	0	0	0	0	0	0	0	0	5	0	0	5	0	0	0	0	2	d__Bacteria;k__norank_d__Bacteria;p__Firmicutes;c__Clostridia;o__Peptococcales;f__Peptococcaceae;g__norank_f__Peptococcaceae;s__unclassified_g__norank_f__Peptococcaceae
OTU919	7	0	6	1	4	4	0	4	2	1	19	5	20	1	0	1	3	0	0	0	d__Bacteria;k__norank_d__Bacteria;p__Bacteroidota;c__Bacteroidia;o__Bacteroidales;f__Prevotellaceae;g__Prevotella;s__uncultured_bacterium_g__Prevotella
OTU920	0	0	0	0	0	0	0	0	0	0	0	0	0	0	0	0	0	0	0	0	d__Bacteria;k__norank_d__Bacteria;p__Verrucomicrobiota;c__Kiritimatiellae;o__WCHB1-41;f__norank_o__WCHB1-41;g__norank_f__norank_o__WCHB1-41;s__uncultured_bacterium_g__norank_f__norank_o__WCHB1-41
OTU921	0	0	0	0	0	0	0	0	0	0	1	0	0	0	0	0	0	0	0	0	d__Bacteria;k__norank_d__Bacteria;p__Firmicutes;c__Clostridia;o__Oscillospirales;f__Ruminococcaceae;g__Angelakisella;s__uncultured_bacterium_g__Angelakisella
OTU922	0	0	1	0	0	0	0	0	0	0	0	0	3	0	0	0	0	0	0	0	d__Bacteria;k__norank_d__Bacteria;p__Firmicutes;c__Clostridia;o__Oscillospirales;f__Eubacterium_coprostanoligenes_group;g__norank_f__Eubacterium_coprostanoligenes_group;s__uncultured_bacterium_g__norank_f__Eubacterium_coprostanoligenes_group
OTU923	0	0	0	0	0	4	3	0	3	0	3	0	1	0	1	0	0	0	0	0	d__Bacteria;k__norank_d__Bacteria;p__Bacteroidota;c__Bacteroidia;o__Bacteroidales;f__Prevotellaceae;g__Alloprevotella;s__unclassified_g__Alloprevotella
OTU924	3	0	0	1	0	2	2	4	0	1	2	2	0	2	3	2	6	0	0	0	d__Bacteria;k__norank_d__Bacteria;p__Firmicutes;c__Clostridia;o__Oscillospirales;f__UCG-010;g__norank_f__UCG-010;s__unclassified_g__norank_f__UCG-010
OTU925	0	0	21	0	0	0	0	0	0	0	0	0	0	0	0	0	0	0	0	0	d__Bacteria;k__norank_d__Bacteria;p__Firmicutes;c__Clostridia;o__Oscillospirales;f__UCG-010;g__norank_f__UCG-010;s__unclassified_g__norank_f__UCG-010
OTU926	391	429	1	41	74	28	22	85	23	196	98	288	44	160	71	44	115	133	126	46	d__Bacteria;k__norank_d__Bacteria;p__Firmicutes;c__Clostridia;o__Lachnospirales;f__Lachnospiraceae;g__Marvinbryantia;s__unclassified_g__Marvinbryantia
OTU927	1	0	0	0	0	0	0	0	0	0	0	0	0	0	0	0	0	0	0	0	d__Bacteria;k__norank_d__Bacteria;p__Firmicutes;c__Clostridia;o__Oscillospirales;f__Oscillospiraceae;g__UCG-002;s__uncultured_bacterium_g__UCG-002
OTU928	0	0	0	0	0	0	0	0	0	0	0	1	0	0	0	0	0	0	0	0	d__Bacteria;k__norank_d__Bacteria;p__Firmicutes;c__Clostridia;o__Oscillospirales;f__UCG-010;g__norank_f__UCG-010;s__uncultured_rumen_bacterium_g__norank_f__UCG-010
OTU929	1	0	2	0	0	0	1	2	0	2	2	2	0	0	2	0	0	0	0	0	d__Bacteria;k__norank_d__Bacteria;p__Firmicutes;c__Clostridia;o__Oscillospirales;f__Oscillospiraceae;g__norank_f__Oscillospiraceae;s__Intestinimonas_sp._GM5
OTU930	0	0	0	0	0	0	0	0	0	0	0	0	0	0	0	0	0	0	0	0	d__Bacteria;k__norank_d__Bacteria;p__Firmicutes;c__Clostridia;o__Oscillospirales;f__UCG-010;g__norank_f__UCG-010;s__unclassified_g__norank_f__UCG-010
OTU931	17	19	166	2	4	2	0	2	0	0	0	14	15	35	7	0	8	0	2	3	d__Bacteria;k__norank_d__Bacteria;p__Firmicutes;c__Clostridia;o__Christensenellales;f__Christensenellaceae;g__Christensenellaceae_R-7_group;s__unclassified_g__Christensenellaceae_R-7_group
OTU932	0	0	0	0	0	0	0	0	0	0	0	0	2	0	0	0	1	0	0	0	d__Bacteria;k__norank_d__Bacteria;p__Bacteroidota;c__Bacteroidia;o__Bacteroidales;f__Bacteroidales_RF16_group;g__norank_f__Bacteroidales_RF16_group;s__uncultured_bacterium_g__norank_f__Bacteroidales_RF16_group
OTU933	0	0	0	0	1	0	0	0	0	0	0	0	2	0	0	0	2	0	0	0	d__Bacteria;k__norank_d__Bacteria;p__Bacteroidota;c__Bacteroidia;o__Bacteroidales;f__Prevotellaceae;g__Prevotellaceae_UCG-003;s__unclassified_g__Prevotellaceae_UCG-003
OTU934	0	0	0	0	4	0	0	0	0	0	0	0	6	3	3	8	0	1	1	0	d__Bacteria;k__norank_d__Bacteria;p__Firmicutes;c__Bacilli;o__Lactobacillales;f__Lactobacillaceae;g__Lactobacillus;s__uncultured_bacterium_g__Lactobacillus
OTU935	0	0	0	0	0	0	0	0	0	0	0	0	0	0	0	0	2	0	0	0	d__Bacteria;k__norank_d__Bacteria;p__Firmicutes;c__Clostridia;o__Oscillospirales;f__Ruminococcaceae;g__Eubacterium_siraeum_group;s__uncultured_bacterium_g__Eubacterium_siraeum_group
OTU936	5	3	1	3	1	0	1	11	1	12	0	15	0	2	14	0	1	0	0	2	d__Bacteria;k__norank_d__Bacteria;p__Bacteroidota;c__Bacteroidia;o__Bacteroidales;f__Muribaculaceae;g__norank_f__Muribaculaceae;s__uncultured_bacterium_g__norank_f__Muribaculaceae
OTU937	0	1	22	0	0	0	0	0	0	0	0	2	14	0	2	0	0	0	0	0	d__Bacteria;k__norank_d__Bacteria;p__Firmicutes;c__Clostridia;o__Clostridia_vadinBB60_group;f__norank_o__Clostridia_vadinBB60_group;g__norank_f__norank_o__Clostridia_vadinBB60_group;s__gut_metagenome_g__norank_f__norank
OTU938	55	28	74	17	28	73	9	69	78	103	3	13	29	41	301	35	112	5	6	48	d__Bacteria;k__norank_d__Bacteria;p__Bacteroidota;c__Bacteroidia;o__Bacteroidales;f__Muribaculaceae;g__norank_f__Muribaculaceae;s__uncultured_Porphyromonadaceae_bacterium_g__norank_f__Muribaculaceae
OTU939	1	3	16	3	3	6	2	2	9	3	4	59	1	5	1	3	21	33	51	2	d__Bacteria;k__norank_d__Bacteria;p__Firmicutes;c__Clostridia;o__Lachnospirales;f__Lachnospiraceae;g__Marvinbryantia;s__uncultured_bacterium_g__Marvinbryantia
OTU940	1	1	0	0	0	2	1	0	0	0	0	0	0	0	2	0	1	0	0	1	d__Bacteria;k__norank_d__Bacteria;p__Desulfobacterota;c__Desulfuromonadia;o__Bradymonadales;f__norank_o__Bradymonadales;g__norank_f__norank_o__Bradymonadales;s__uncultured_rumen_bacterium_g__norank_f__norank_o__Bradymonadales
OTU941	237	152	60	570	28	24	71	20	83	5	85	91	127	51	105	48	69	29	95	31	d__Bacteria;k__norank_d__Bacteria;p__Cyanobacteria;c__Vampirivibrionia;o__Gastranaerophilales;f__norank_o__Gastranaerophilales;g__norank_f__norank_o__Gastranaerophilales;s__uncultured_bacterium_g__norank_f__norank_o__Gastranaerophilales
OTU942	8	6	8	0	2	0	0	0	0	2	0	1	14	11	11	1	5	0	4	0	d__Bacteria;k__norank_d__Bacteria;p__Firmicutes;c__Clostridia;o__Oscillospirales;f__UCG-010;g__norank_f__UCG-010;s__metagenome_g__norank_f__UCG-010
OTU943	1	0	0	0	0	0	0	0	0	0	1	0	0	0	0	0	0	0	0	0	d__Bacteria;k__norank_d__Bacteria;p__Bacteroidota;c__Bacteroidia;o__Bacteroidales;f__Prevotellaceae;g__Prevotellaceae_UCG-001;s__unclassified_g__Prevotellaceae_UCG-001
OTU944	0	0	0	0	0	0	0	0	0	0	0	0	0	0	0	0	0	0	0	0	d__Bacteria;k__norank_d__Bacteria;p__Firmicutes;c__Clostridia;o__Oscillospirales;f__UCG-010;g__norank_f__UCG-010;s__uncultured_bacterium_g__norank_f__UCG-010
OTU945	1	0	1	0	0	0	0	0	0	0	0	0	0	0	0	0	0	0	0	0	d__Bacteria;k__norank_d__Bacteria;p__Firmicutes;c__Clostridia;o__Oscillospirales;f__UCG-010;g__norank_f__UCG-010;s__unclassified_g__norank_f__UCG-010
OTU946	0	0	0	3	0	0	0	0	0	4	0	0	0	1	0	0	15	0	0	0	d__Bacteria;k__norank_d__Bacteria;p__Firmicutes;c__Clostridia;o__Monoglobales;f__Monoglobaceae;g__Monoglobus;s__unclassified_g__Monoglobus
OTU947	2	1	3	0	0	7	3	9	3	9	15	21	4	0	6	0	9	1	0	2	d__Bacteria;k__norank_d__Bacteria;p__Bacteroidota;c__Bacteroidia;o__Bacteroidales;f__Muribaculaceae;g__norank_f__Muribaculaceae;s__uncultured_bacterium_g__norank_f__Muribaculaceae
OTU948	23	6	941	0	0	0	0	4	0	1	17	354	1	3	20	39	180	55	78	442	d__Bacteria;k__norank_d__Bacteria;p__Firmicutes;c__Clostridia;o__Clostridia_UCG-014;f__norank_o__Clostridia_UCG-014;g__norank_f__norank_o__Clostridia_UCG-014;s__unclassified_g__norank_f__norank_o__Clostridia_UCG-014
OTU949	17	0	3	1	0	0	0	1	0	0	0	2	0	0	2	0	4	0	0	0	d__Bacteria;k__norank_d__Bacteria;p__Bacteroidota;c__Bacteroidia;o__Bacteroidales;f__Prevotellaceae;g__Alloprevotella;s__uncultured_bacterium_g__Alloprevotella
OTU950	0	0	0	0	0	0	0	0	0	0	0	0	0	0	0	0	0	0	0	0	d__Bacteria;k__norank_d__Bacteria;p__Verrucomicrobiota;c__Kiritimatiellae;o__WCHB1-41;f__norank_o__WCHB1-41;g__norank_f__norank_o__WCHB1-41;s__uncultured_bacterium_g__norank_f__norank_o__WCHB1-41
OTU951	6	2	0	0	2	1	0	0	1	0	1	4	9	0	3	0	0	0	1	1	d__Bacteria;k__norank_d__Bacteria;p__Firmicutes;c__Clostridia;o__Oscillospirales;f__Ruminococcaceae;g__unclassified_f__Ruminococcaceae;s__unclassified_f__Ruminococcaceae
OTU952	0	0	0	0	0	0	0	0	0	0	0	0	0	0	0	0	0	0	0	0	d__Bacteria;k__norank_d__Bacteria;p__Firmicutes;c__Clostridia;o__Oscillospirales;f__Ruminococcaceae;g__Candidatus_Soleaferrea;s__uncultured_bacterium_g__Candidatus_Soleaferrea
OTU953	0	0	0	0	0	0	0	0	0	0	0	0	0	0	0	0	12	16	22	0	d__Bacteria;k__norank_d__Bacteria;p__Firmicutes;c__Clostridia;o__Lachnospirales;f__Lachnospiraceae;g__Eubacterium_ruminantium_group;s__uncultured_bacterium_g__Eubacterium_ruminantium_group
OTU954	48	23	0	0	0	0	0	9	0	12	0	7	0	0	15	0	0	0	1	0	d__Bacteria;k__norank_d__Bacteria;p__Firmicutes;c__Clostridia;o__Oscillospirales;f__Ruminococcaceae;g__Ruminococcus;s__uncultured_bacterium_g__Ruminococcus
OTU955	0	0	0	0	0	0	0	0	0	0	0	0	0	0	0	0	0	0	0	0	d__Bacteria;k__norank_d__Bacteria;p__Proteobacteria;c__Alphaproteobacteria;o__Rhizobiales;f__Xanthobacteraceae;g__Bradyrhizobium;s__Bradyrhizobium_japonicum_g__Bradyrhizobium
OTU956	1	0	4	1	0	2	0	0	0	0	0	0	0	1	0	0	1	0	0	0	d__Bacteria;k__norank_d__Bacteria;p__Firmicutes;c__Bacilli;o__Lactobacillales;f__Lactobacillaceae;g__Lactobacillus;s__unclassified_g__Lactobacillus
OTU957	0	0	1	0	0	0	0	0	0	0	0	0	6	0	0	0	19	0	0	0	d__Bacteria;k__norank_d__Bacteria;p__Bacteroidota;c__Bacteroidia;o__Bacteroidales;f__Prevotellaceae;g__Prevotella;s__uncultured_bacterium_g__Prevotella
OTU958	3	4	1	2	0	0	0	15	2	17	2	0	3	0	0	12	1	49	58	1	d__Bacteria;k__norank_d__Bacteria;p__Firmicutes;c__Clostridia;o__Lachnospirales;f__Lachnospiraceae;g__Roseburia;s__gut_metagenome_g__Roseburia
OTU959	11	13	18	12	5	8	8	13	6	19	2	17	34	3	16	4	0	2	4	5	d__Bacteria;k__norank_d__Bacteria;p__Firmicutes;c__Clostridia;o__Peptostreptococcales-Tissierellales;f__Anaerovoracaceae;g__Family_XIII_AD3011_group;s__uncultured_Eubacterium_sp._g__Family_XIII_AD3011_group
OTU960	3	6	0	0	11	0	0	0	0	2	2	2	0	0	0	1	1	0	2	1	d__Bacteria;k__norank_d__Bacteria;p__Bacteroidota;c__Bacteroidia;o__Bacteroidales;f__unclassified_o__Bacteroidales;g__unclassified_o__Bacteroidales;s__unclassified_o__Bacteroidales
OTU961	0	0	0	1	0	3	3	1	2	0	23	0	0	9	2	1	2	2	2	2	d__Bacteria;k__norank_d__Bacteria;p__Firmicutes;c__Clostridia;o__Oscillospirales;f__Eubacterium_coprostanoligenes_group;g__norank_f__Eubacterium_coprostanoligenes_group;s__uncultured_organism_g__norank_f__Eubacterium_coprostanoligenes_group
OTU962	0	0	0	0	0	0	0	0	0	0	0	0	0	0	0	0	0	0	0	0	d__Bacteria;k__norank_d__Bacteria;p__Firmicutes;c__Clostridia;o__Lachnospirales;f__Lachnospiraceae;g__CHKCI001;s__uncultured_bacterium_g__CHKCI001
OTU963	293	211	567	201	109	118	102	324	120	251	1429	527	371	819	439	530	378	566	659	634	d__Bacteria;k__norank_d__Bacteria;p__Firmicutes;c__Clostridia;o__Clostridia_UCG-014;f__norank_o__Clostridia_UCG-014;g__norank_f__norank_o__Clostridia_UCG-014;s__unclassified_g__norank_f__norank_o__Clostridia_UCG-014
OTU964	0	0	1	0	1	0	0	0	0	0	0	0	2	0	2	7	0	0	2	1	d__Bacteria;k__norank_d__Bacteria;p__Firmicutes;c__Bacilli;o__Lactobacillales;f__Lactobacillaceae;g__Lactobacillus;s__unclassified_g__Lactobacillus
OTU965	24	5	0	0	0	1	3	1	10	0	3	0	3	2	1	1	0	2	1	2	d__Bacteria;k__norank_d__Bacteria;p__Bacteroidota;c__Bacteroidia;o__Bacteroidales;f__Prevotellaceae;g__Prevotellaceae_UCG-001;s__uncultured_bacterium_g__Prevotellaceae_UCG-001
OTU966	40	4	17	1	0	8	1	14	9	5	0	5	23	8	53	4	130	16	33	11	d__Bacteria;k__norank_d__Bacteria;p__Bacteroidota;c__Bacteroidia;o__Bacteroidales;f__Prevotellaceae;g__Prevotellaceae_NK3B31_group;s__uncultured_bacterium_g__Prevotellaceae_NK3B31_group
OTU967	6	9	57	74	33	0	1	55	5	30	38	24	62	46	97	30	42	55	160	10	d__Bacteria;k__norank_d__Bacteria;p__Actinobacteriota;c__Coriobacteriia;o__Coriobacteriales;f__Eggerthellaceae;g__norank_f__Eggerthellaceae;s__uncultured_bacterium_g__norank_f__Eggerthellaceae
OTU968	2	2	3	8	6	1	1	6	4	4	0	1	0	9	0	2	1	0	1	4	d__Bacteria;k__norank_d__Bacteria;p__Bacteroidota;c__Bacteroidia;o__Bacteroidales;f__Muribaculaceae;g__norank_f__Muribaculaceae;s__uncultured_bacterium_g__norank_f__Muribaculaceae
OTU969	0	0	0	0	0	0	1	1	0	0	0	0	0	0	1	0	0	0	0	0	d__Bacteria;k__norank_d__Bacteria;p__Bacteroidota;c__Bacteroidia;o__Bacteroidales;f__Prevotellaceae;g__Prevotellaceae_UCG-004;s__uncultured_bacterium_g__Prevotellaceae_UCG-004
